# Supplementary material for: Single-Cell RNA Sequencing Analysis of the Early Postnatal Mouse Lens Epithelium
Source: Invest Ophthalmol Vis Sci. 2023 Oct 23;64(13):37. doi: 10.1167/iovs.64.13.37 (PMC10599162; doi:10.1167/iovs.64.13.37)
Supplement: Supplement 2 [file iovs-64-13-37_s002.xlsx]

## Sheet: Sheet2
	Top n = 2 modules for each Seurat cluster
			Cluster	Modules	Classification	Name of Pathway	Fold Enrichment	FDR			Cluster	Modules	Classification	Name of Pathway	Fold Enrichment	FDR
			Progenitor	6, 13	GO:BP	glycoside catabolic process	27.22	0.0165			Histone	25, 52	GO:BP	telomere assembly	69.1	0.00879
					GO:BP	peptidyl-lysine hydroxylation	24.2	0.0215					GO:BP	deoxyribonucleoside monophosphate biosynthetic process	34.55	0.0319
					GO:BP	lysosomal protein catabolic process	19.8	0.0304					GO:BP	kinetochore assembly	32.91	0.00432
					GO:BP	glycolipid catabolic process	18.15	0.0117					GO:BP	centromere complex assembly	25.04	0.00141
					GO:BP	protein catabolic process in the vacuole	18.15	0.0359					GO:BP	kinetochore organization	24.25	0.0102
					GO:CC	multivesicular body, internal vesicle	27.22	0.0171					GO:CC	NURF complex	49.36	0.00459
					GO:CC	lysosomal lumen	21.78	2.22e-06					GO:CC	Ctf18 RFC-like complex	43.19	0.00571
					GO:CC	vacuolar lumen	18.15	6.18e-06					GO:CC	chromosome, centromeric core domain	35.44	0.000916
					GO:CC	azurophil granule	10.89	0.031					GO:CC	CENP-A containing nucleosome	28.79	0.0149
					GO:CC	primary lysosome	10.89	0.0304					GO:CC	CENP-A containing chromatin	28.79	0.0145
					GO:MF	hexosaminidase activity	18.15	0.00211					GO:MF	DNA clamp loader activity	38.39	0.0343
					GO:MF	cholesterol transfer activity	12.96	0.0279					GO:MF	single-stranded DNA helicase activity	25.04	0.0017
					GO:MF	sterol transfer activity	12.37	0.03					GO:MF	structural constituent of chromatin	17.28	0.00132
					GO:MF	glutathione peroxidase activity	10.47	0.0447					GO:MF	DNA helicase activity	16.45	9.52e-05
					GO:MF	carboxypeptidase activity	7.6	0.048					GO:MF	nucleosome binding	12	0.0255
			Progenitor Cycling	16, 24	GO:BP	regulation of mitochondrial electron transport, NADH to ubiquinone	45.32	0.0133			Early Differentiating	1, 32	GO:BP	response to organophosphorus	6.65	0.00273
					GO:BP	viral translational termination-reinitiation	36.26	0.0202					GO:BP	response to purine-containing compound	5.03	0.0492
					GO:BP	proton motive force-driven ATP synthesis	34.27	1.05e-37					GO:BP	regulation of MAPK cascade	2.29	0.0492
					GO:BP	proton motive force-driven mitochondrial ATP synthesis	34.11	7.66e-35					GO:BP	negative regulation of signaling	2.22	0.000127
					GO:BP	mitochondrial electron transport, ubiquinol to cytochrome c	32.54	2.69e-06					GO:BP	negative regulation of cell communication	2.22	0.00011
					GO:CC	mitochondrial proton-transporting ATP synthase, stator stalk	60.43	0.0273					GO:CC	protein complex involved in cell-matrix adhesion	16.24	0.0487
					GO:CC	mitochondrial prohibitin complex	60.43	0.0271					GO:CC	sarcolemma	4.11	0.0164
					GO:CC	proton-transporting ATP synthase, stator stalk	60.43	0.0269					GO:CC	glutamatergic synapse	2.51	0.00431
					GO:CC	mitochondrial proton-transporting ATP synthase complex, coupling factor F(o)	45.32	6.46e-10					GO:CC	synapse	1.94	0.00148
					GO:CC	proteasome core complex, alpha-subunit complex	45.32	1.33e-06					GO:CC	cell junction	1.78	0.00156
					GO:MF	proton-transporting ATP synthase activity, rotational mechanism	37.77	3.04e-09					GO:MF	cyclic nucleotide binding	10.75	0.00344
					GO:MF	ubiquinol-cytochrome-c reductase activity	30.22	0.0321					GO:MF	purine ribonucleotide binding	2.01	0.000174
					GO:MF	proton channel activity	26.27	3.82e-08					GO:MF	ribonucleotide binding	1.99	0.000251
					GO:MF	NADH dehydrogenase (ubiquinone) activity	23.5	3.81e-05					GO:MF	adenyl ribonucleotide binding	1.96	0.00266
					GO:MF	NADH dehydrogenase activity	23.02	5.58e-06					GO:MF	purine nucleotide binding	1.95	0.000238
			Notch Effector	19, 55	GO:BP	negative regulation of pro-B cell differentiation	72.24	0.0278			Late Differentiating	3, 47	GO:BP	protein transport within lipid bilayer	17.85	0.0372
					GO:BP	positive regulation of sodium-dependent phosphate transport	72.24	0.0278					GO:BP	lens fiber cell development	14.87	0.0156
					GO:BP	negative regulation of forebrain neuron differentiation	54.18	0.038					GO:BP	lens development in camera-type eye	13.6	9.02e-15
					GO:BP	cellular response to heparin	54.18	0.0379					GO:BP	lens fiber cell differentiation	13.22	0.000482
					GO:BP	cellular response to corticotropin-releasing hormone stimulus	54.18	0.0378					GO:BP	regulation of sodium ion transmembrane transporter activity	5.95	0.0276
					GO:CC	CHOP-C/EBP complex	> 100	0.00132					GO:CC	T-tubule	5.1	0.019
					GO:CC	C/EBP complex	> 100	0.0314					GO:CC	cell-cell contact zone	4.96	0.00596
					GO:CC	CHOP-ATF4 complex	> 100	0.0304					GO:CC	actomyosin	4.23	0.0275
					GO:CC	transcription factor AP-1 complex	86.69	0.000109					GO:CC	contractile actin filament bundle	4.15	0.0507
					GO:CC	podosome	14.95	0.0154					GO:CC	stress fiber	4.15	0.0495
					GO:MF	phosphatidylinositol 3-kinase regulator activity	21.67	0.00974					GO:MF	structural constituent of eye lens	33.91	9e-17
					GO:MF	nuclear glucocorticoid receptor binding	20.64	0.0108					GO:MF	structural constituent of cytoskeleton	6.72	0.000917
					GO:MF	transcription regulator inhibitor activity	17.34	0.0172					GO:MF	clathrin binding	6.37	0.00348
					GO:MF	chemokine activity	12.9	0.0103					GO:MF	structural molecule activity	2.99	4.27e-07
					GO:MF	NF-kappaB binding	12.75	0.0417					GO:MF	actin binding	2.68	0.0029
			Cycling	38, 41	GO:BP	positive regulation of G2/MI transition of meiotic cell cycle	87.99	0.0025
					GO:BP	regulation of G2/MI transition of meiotic cell cycle	87.99	0.00249
					GO:BP	positive regulation of meiotic cell cycle phase transition	65.99	0.00413
					GO:BP	mitotic spindle midzone assembly	54.99	3.21e-05
					GO:BP	mitotic spindle elongation	54.99	3.18e-05
					GO:CC	centralspindlin complex	87.99	0.00102
					GO:CC	MutSalpha complex	87.99	0.0198
					GO:CC	MCM complex	63.99	1.45e-09
					GO:CC	MutLalpha complex	58.66	0.0303
					GO:CC	CMG complex	55.99	3.67e-08
					GO:MF	single base insertion or deletion binding	65.99	0.00677
					GO:MF	DNA insertion or deletion binding	52.79	0.00939
					GO:MF	anaphase-promoting complex binding	39.11	0.00177
					GO:MF	ubiquitin ligase activator activity	37.71	0.018
					GO:MF	single-stranded DNA helicase activity	34.43	4.61e-08
