# Supplementary material for: Single-Cell RNA Sequencing Analysis of the Early Postnatal Mouse Lens Epithelium
Source: Invest Ophthalmol Vis Sci. 2023 Oct 23;64(13):37. doi: 10.1167/iovs.64.13.37 (PMC10599162; doi:10.1167/iovs.64.13.37)
Supplement: Supplement 3 [file iovs-64-13-37_s003.xlsx]

## Sheet: Whole_Markers
gene	p_val	avg_log2FC	pct.1	pct.2	p_val_adj	cluster	gene
Igfbp5	0	0.819656	0.823	0.388	0	0	Igfbp5
R3hdml	0	0.764769	0.964	0.593	0	0	R3hdml
Slc7a11	0	0.582507	0.817	0.44	0	0	Slc7a11
Folr1	0	0.494764	0.965	0.762	0	0	Folr1
Cntf	0	0.47041	0.75	0.42	0	0	Cntf
Tenm2	0	0.453738	0.668	0.329	0	0	Tenm2
Gja1	0	0.434325	0.611	0.312	0	0	Gja1
Parm1	0	0.414809	0.775	0.532	0	0	Parm1
Islr	0	0.41447	0.865	0.646	0	0	Islr
Tsc22d1	0	0.412084	0.997	0.917	0	0	Tsc22d1
Fosb	0	0.406122	0.912	0.743	0	0	Fosb
Anxa1	0	0.384054	0.996	0.911	0	0	Anxa1
Spon1	0	0.381491	0.929	0.763	0	0	Spon1
Socs3	0	0.370773	0.865	0.706	0	0	Socs3
E130218I03Rik	0	0.367356	0.744	0.53	0	0	E130218I03Rik
Aldh1a7	0	0.360675	0.913	0.724	0	0	Aldh1a7
Htra1	0	0.359074	0.796	0.62	0	0	Htra1
Erich5	0	0.356265	0.713	0.512	0	0	Erich5
Ncam1	0	0.351959	0.853	0.657	0	0	Ncam1
Ogn	0	0.351523	0.642	0.398	0	0	Ogn
Npnt	0	0.34661	0.883	0.71	0	0	Npnt
Olfml3	0	0.344441	0.908	0.741	0	0	Olfml3
Car8	0	0.34409	0.521	0.256	0	0	Car8
Mfge8	0	0.341383	0.904	0.749	0	0	Mfge8
Podn	0	0.340605	0.427	0.173	0	0	Podn
Arsi	0	0.338106	0.689	0.445	0	0	Arsi
Tmem37	0	0.332492	0.959	0.79	0	0	Tmem37
Col4a4	0	0.332054	0.903	0.771	0	0	Col4a4
Mafb	0	0.32032	0.871	0.757	0	0	Mafb
Peg3	0	0.319165	0.964	0.863	0	0	Peg3
Trpm3	0	0.314361	0.984	0.895	0	0	Trpm3
Suco	0	0.293661	0.928	0.828	0	0	Suco
Aldh1a1	0	0.290909	0.996	0.926	0	0	Aldh1a1
Cp	0	0.278136	0.909	0.805	0	0	Cp
Btg1	0	0.26772	0.998	0.935	0	0	Btg1
Htra3	0	0.265752	0.986	0.909	0	0	Htra3
Ass1	0	0.259722	0.927	0.847	0	0	Ass1
Col4a2	0	0.255615	0.999	0.966	0	0	Col4a2
Ctsl	0	0.25455	0.997	0.944	0	0	Ctsl
Tubb5	0	-0.289361	0.933	0.969	0	0	Tubb5
Basp1	0	-0.323442	0.02	0.28	0	0	Basp1
Epha5	0	-0.325393	0.029	0.294	0	0	Epha5
Adra2c	0	-0.335401	0.093	0.376	0	0	Adra2c
Id2	0	-0.340395	0.064	0.356	0	0	Id2
Pbk	0	-0.35504	0.018	0.262	0	0	Pbk
Jag1	0	-0.363199	0.138	0.435	0	0	Jag1
Spc24	0	-0.39604	0.063	0.327	0	0	Spc24
Smc2	0	-0.413213	0.109	0.388	0	0	Smc2
Abca4	0	-0.421974	0.027	0.306	0	0	Abca4
Stmn1	0	-0.434281	0.675	0.831	0	0	Stmn1
Cdca8	0	-0.452434	0.032	0.318	0	0	Cdca8
Tubb4b	0	-0.526029	0.436	0.774	0	0	Tubb4b
Cdkn1c	0	-0.540305	0.857	0.91	0	0	Cdkn1c
Rbm24	0	-0.550587	0.036	0.356	0	0	Rbm24
Birc5	0	-0.552873	0.06	0.353	0	0	Birc5
Ccdc80	0	-0.554225	0.041	0.395	0	0	Ccdc80
Top2a	0	-0.558237	0.049	0.315	0	0	Top2a
Pclaf	0	-0.621501	0.036	0.336	0	0	Pclaf
Hmgb2	0	-0.622085	0.445	0.656	0	0	Hmgb2
Pmp22	0	-0.695155	0.232	0.591	0	0	Pmp22
Id1	0	-0.715378	0.119	0.541	0	0	Id1
Rap2b	2.37e-301	0.299006	0.877	0.742	4.11e-297	0	Rap2b
Cks2	1.79e-293	-0.402091	0.124	0.399	3.09e-289	0	Cks2
Mki67	2.82e-291	-0.40951	0.044	0.287	4.88e-287	0	Mki67
Cdk1	2.62e-288	-0.442104	0.08	0.329	4.53e-284	0	Cdk1
Mme	8.36e-288	0.315054	0.745	0.537	1.45e-283	0	Mme
Cpz	2.1e-287	0.340131	0.501	0.276	3.63e-283	0	Cpz
Nrep	3.03e-286	0.256178	0.861	0.765	5.25e-282	0	Nrep
Rrm2	2.96e-280	-0.375815	0.024	0.25	5.13e-276	0	Rrm2
Tk1	1.51e-278	-0.342885	0.052	0.29	2.62e-274	0	Tk1
Cdca3	9.3e-275	-0.352281	0.044	0.278	1.61e-270	0	Cdca3
Cenpm	4.54e-270	-0.297336	0.047	0.283	7.86e-266	0	Cenpm
Nnat	2.43e-265	-0.430538	0.053	0.283	4.2e-261	0	Nnat
Hk2	2.48e-265	0.32535	0.515	0.299	4.3e-261	0	Hk2
Car14	7.64e-264	0.328066	0.616	0.416	1.32e-259	0	Car14
Gmnn	2.82e-260	-0.358803	0.091	0.329	4.88e-256	0	Gmnn
Cenpf	1.82e-259	-0.399632	0.059	0.291	3.15e-255	0	Cenpf
Cenpw	1.21e-258	-0.304241	0.074	0.313	2.1e-254	0	Cenpw
Acta2	3.31e-258	0.386942	0.699	0.485	5.74e-254	0	Acta2
H2afx	8.76e-254	-0.414546	0.294	0.549	1.52e-249	0	H2afx
Carhsp1	8.29e-253	-0.28793	0.157	0.424	1.44e-248	0	Carhsp1
Sulf1	5.19e-252	0.302316	0.675	0.476	8.98e-248	0	Sulf1
Alad	6.35e-250	0.306354	0.647	0.457	1.1e-245	0	Alad
S1pr3	2.84e-249	0.298313	0.663	0.462	4.92e-245	0	S1pr3
Sostdc1	1.6e-247	0.300483	0.405	0.194	2.77e-243	0	Sostdc1
Crygn	1.03e-243	-0.592014	0.238	0.473	1.79e-239	0	Crygn
Pcolce	1.21e-239	0.311797	0.575	0.39	2.09e-235	0	Pcolce
Ckb	6.95e-239	-0.305365	0.061	0.28	1.2e-234	0	Ckb
Adamtsl4	8.95e-238	-0.271029	0.063	0.286	1.55e-233	0	Adamtsl4
Plxdc2	8.34e-237	0.272585	0.726	0.583	1.44e-232	0	Plxdc2
Calca	4.69e-236	0.274236	0.356	0.154	8.12e-232	0	Calca
Gfap	6.16e-236	0.278519	0.395	0.19	1.07e-231	0	Gfap
Ptgds	1e-234	0.296136	0.377	0.178	1.74e-230	0	Ptgds
Sptbn2	1.67e-232	-0.250454	0.12	0.371	2.9e-228	0	Sptbn2
Atad2	4.45e-232	-0.345254	0.073	0.289	7.7e-228	0	Atad2
Tpm1	6.34e-232	0.255929	0.862	0.784	1.1e-227	0	Tpm1
Tyms	2.97e-230	-0.311912	0.111	0.341	5.15e-226	0	Tyms
Ywhah	6.15e-230	-0.325476	0.529	0.729	1.07e-225	0	Ywhah
Smc4	5.06e-227	-0.341194	0.16	0.395	8.76e-223	0	Smc4
Mest	7.3e-227	0.294323	0.902	0.694	1.26e-222	0	Mest
Ube2c	1.29e-226	-0.371669	0.046	0.251	2.24e-222	0	Ube2c
P4ha2	3.69e-226	0.281035	0.666	0.517	6.4e-222	0	P4ha2
Tmem40	9.62e-226	-0.295944	0.139	0.376	1.67e-221	0	Tmem40
Gclm	4e-225	-0.290142	0.26	0.522	6.93e-221	0	Gclm
Tst	3.05e-223	0.296264	0.638	0.475	5.27e-219	0	Tst
Sptb	2.82e-220	0.275283	0.676	0.545	4.89e-216	0	Sptb
Antxr1	3.13e-218	0.277628	0.669	0.519	5.41e-214	0	Antxr1
Susd2	3.8e-217	0.279167	0.453	0.251	6.58e-213	0	Susd2
Hist1h1b	4.37e-216	-0.532619	0.055	0.251	7.57e-212	0	Hist1h1b
Glycam1	1.9e-214	-0.308002	0.205	0.457	3.29e-210	0	Glycam1
Igkc	4.43e-213	0.318133	0.28	0.106	7.68e-209	0	Igkc
Dnajc9	5.36e-208	-0.317137	0.187	0.407	9.28e-204	0	Dnajc9
Lig1	1.8e-207	-0.328274	0.115	0.326	3.12e-203	0	Lig1
Rangap1	1.33e-204	-0.254188	0.21	0.465	2.31e-200	0	Rangap1
Cks1b	1.78e-204	-0.28828	0.565	0.752	3.08e-200	0	Cks1b
Rrm1	2.1e-202	-0.270854	0.098	0.307	3.64e-198	0	Rrm1
Cd59a	2.3e-201	0.265197	0.438	0.248	3.98e-197	0	Cd59a
Slc15a2	2e-200	0.269256	0.624	0.471	3.47e-196	0	Slc15a2
Col4a3	3.17e-199	0.264217	0.688	0.571	5.49e-195	0	Col4a3
BC048679	1.36e-198	0.282085	0.68	0.549	2.36e-194	0	BC048679
Bdnf	3.11e-198	0.282628	0.454	0.261	5.38e-194	0	Bdnf
Rcan1	1.03e-195	0.298018	0.558	0.388	1.78e-191	0	Rcan1
Celf1	1.14e-193	-0.264039	0.678	0.807	1.97e-189	0	Celf1
Cenpa	6.24e-193	-0.345151	0.072	0.263	1.08e-188	0	Cenpa
Lmnb1	4.93e-188	-0.296222	0.27	0.489	8.54e-184	0	Lmnb1
Emb	5.3e-187	-0.264968	0.343	0.585	9.17e-183	0	Emb
Selenoh	6.11e-187	-0.277051	0.579	0.749	1.06e-182	0	Selenoh
H1fx	8.29e-181	-0.283911	0.541	0.74	1.44e-176	0	H1fx
Arl6ip1	3.5e-175	-0.262891	0.636	0.79	6.06e-171	0	Arl6ip1
Myo1b	1.59e-171	-0.257707	0.421	0.644	2.75e-167	0	Myo1b
Marcks	7.84e-171	-0.262521	0.539	0.747	1.36e-166	0	Marcks
Thbs1	9.08e-171	-0.250256	0.155	0.365	1.57e-166	0	Thbs1
Gabrg3	2.01e-170	0.261059	0.562	0.417	3.48e-166	0	Gabrg3
Dut	1.79e-168	-0.307486	0.557	0.7	3.09e-164	0	Dut
Neat1	6.07e-163	0.370566	0.39	0.222	1.05e-158	0	Neat1
Dapl1	1.04e-162	0.268707	0.538	0.366	1.79e-158	0	Dapl1
Zbtb8b	7.3e-153	0.270331	0.5	0.334	1.26e-148	0	Zbtb8b
Cd24a	2.86e-152	-0.370363	0.332	0.515	4.95e-148	0	Cd24a
Syt11	4.06e-149	-0.26833	0.381	0.575	7.03e-145	0	Syt11
Cryba4	9.77e-149	-0.503129	0.268	0.447	1.69e-144	0	Cryba4
Nasp	4.72e-147	-0.265882	0.58	0.73	8.17e-143	0	Nasp
Cryba2	1.83e-146	-0.609346	0.618	0.734	3.17e-142	0	Cryba2
Ccdc34	2.06e-141	-0.260683	0.522	0.68	3.56e-137	0	Ccdc34
Pcna	2.93e-133	-0.28805	0.294	0.465	5.07e-129	0	Pcna
Atf3	8.98e-120	-0.288186	0.154	0.32	1.55e-115	0	Atf3
Cryge	3.25e-116	-0.355334	0.464	0.621	5.63e-112	0	Cryge
Crybb2	1.68e-107	-0.294954	0.69	0.794	2.91e-103	0	Crybb2
Crybb1	2.96e-94	-0.494942	0.668	0.752	5.12e-90	0	Crybb1
Hist1h1e	2.54e-71	-0.26073	0.321	0.446	4.39e-67	0	Hist1h1e
Ccdc80.1	0	0.787507	0.817	0.207	0	1	Ccdc80
Adamtsl4.1	0	0.744958	0.743	0.134	0	1	Adamtsl4
Cdkn1c.1	0	0.724311	0.996	0.878	0	1	Cdkn1c
Thbs1.1	0	0.630582	0.756	0.229	0	1	Thbs1
Pmp22.1	0	0.61398	0.867	0.427	0	1	Pmp22
Tinagl1	0	0.609808	0.975	0.756	0	1	Tinagl1
Id1.1	0	0.605267	0.826	0.354	0	1	Id1
Adra2c.1	0	0.584054	0.725	0.223	0	1	Adra2c
Igf2r	0	0.578238	0.812	0.417	0	1	Igf2r
Gata3	0	0.575398	0.615	0.107	0	1	Gata3
Rbm24.1	0	0.575389	0.69	0.194	0	1	Rbm24
Jag1.1	0	0.505833	0.73	0.288	0	1	Jag1
Pcp4l1	0	0.499465	0.755	0.351	0	1	Pcp4l1
Epha5.1	0	0.464049	0.579	0.158	0	1	Epha5
Ank3	0	0.462536	0.802	0.482	0	1	Ank3
Kcnq1ot1	0	0.458252	0.955	0.783	0	1	Kcnq1ot1
Txndc12	0	0.445797	0.845	0.552	0	1	Txndc12
Ypel2	0	0.42636	0.752	0.438	0	1	Ypel2
Celf1.1	0	0.422256	0.948	0.741	0	1	Celf1
Fam110b	0	0.421123	0.624	0.24	0	1	Fam110b
Gclm.1	0	0.41045	0.715	0.403	0	1	Gclm
Emb.1	0	0.405632	0.777	0.473	0	1	Emb
Cgnl1	0	0.401605	0.813	0.54	0	1	Cgnl1
Samd5	0	0.3985	0.679	0.327	0	1	Samd5
Ccnd2	0	0.393266	0.978	0.857	0	1	Ccnd2
Basp1.1	0	0.385382	0.498	0.158	0	1	Basp1
Limd2	0	0.378485	0.663	0.329	0	1	Limd2
Col27a1	0	0.36305	0.381	0.034	0	1	Col27a1
Lama2	0	0.353523	0.544	0.211	0	1	Lama2
Prox1	0	0.343571	0.977	0.83	0	1	Prox1
Slc38a2	0	0.309491	0.98	0.862	0	1	Slc38a2
Ace	0	0.294355	0.381	0.1	0	1	Ace
Cdh2	0	0.2934	0.964	0.836	0	1	Cdh2
Rcn1	0	0.285035	0.968	0.847	0	1	Rcn1
Tsc22d1.1	0	-0.33679	0.932	0.94	0	1	Tsc22d1
Anxa1.1	0	-0.461553	0.888	0.943	0	1	Anxa1
Ptn	0	-0.569938	0.209	0.601	0	1	Ptn
Slc7a11.1	0	-0.584863	0.25	0.596	0	1	Slc7a11
R3hdml.1	0	-0.943965	0.413	0.745	0	1	R3hdml
Stx3	1.57e-298	0.321596	0.504	0.199	2.71e-294	1	Stx3
Cd47	1.33e-295	0.406756	0.68	0.389	2.3e-291	1	Cd47
Sptbn2.1	3.67e-294	0.346847	0.579	0.254	6.35e-290	1	Sptbn2
Folr1.1	7.51e-294	-0.417718	0.755	0.829	1.3e-289	1	Folr1
Aldh1a7.1	1.14e-293	-0.409567	0.637	0.801	1.98e-289	1	Aldh1a7
Glycam1.1	1.76e-292	0.432317	0.669	0.338	3.04e-288	1	Glycam1
Igfbp5.1	4.76e-289	-0.672404	0.231	0.557	8.25e-285	1	Igfbp5
Pde10a	1.25e-285	0.345755	0.577	0.265	2.16e-281	1	Pde10a
Mest.1	3.43e-283	-0.437045	0.631	0.773	5.93e-279	1	Mest
Npl	8.19e-283	0.275707	0.95	0.828	1.42e-278	1	Npl
Slc7a8	1.22e-282	0.323419	0.926	0.746	2.12e-278	1	Slc7a8
Htra3.1	4.46e-281	-0.255866	0.929	0.931	7.73e-277	1	Htra3
Ssx2ip	8.65e-279	0.298976	0.955	0.818	1.5e-274	1	Ssx2ip
Clrn1	2.73e-276	0.252968	0.346	0.101	4.73e-272	1	Clrn1
Arid5b	1.42e-267	0.365898	0.734	0.433	2.46e-263	1	Arid5b
Abca4.1	2.11e-267	0.349393	0.501	0.182	3.66e-263	1	Abca4
Gja1.1	1.24e-264	-0.456032	0.101	0.446	2.16e-260	1	Gja1
Ccnd1	1.34e-261	0.332453	0.943	0.744	2.32e-257	1	Ccnd1
Peak1	4.29e-258	0.283011	0.442	0.166	7.43e-254	1	Peak1
Tenm2.1	2.56e-257	-0.45478	0.14	0.472	4.44e-253	1	Tenm2
Htra1.1	1.96e-255	-0.433161	0.461	0.704	3.39e-251	1	Htra1
Ccn1	2.16e-253	-0.599307	0.35	0.634	3.74e-249	1	Ccn1
Car8.1	2.81e-248	-0.389017	0.05	0.378	4.86e-244	1	Car8
Myl9	2.94e-245	0.31703	0.619	0.315	5.08e-241	1	Myl9
Myo1b.1	7.99e-243	0.336404	0.808	0.544	1.38e-238	1	Myo1b
Lrrtm3	1.16e-240	0.30824	0.482	0.204	2.01e-236	1	Lrrtm3
Maf	3.53e-232	0.297481	0.965	0.805	6.11e-228	1	Maf
Vit	1.48e-223	-0.379357	0.362	0.642	2.57e-219	1	Vit
Mfge8.1	1.01e-220	-0.348044	0.663	0.814	1.75e-216	1	Mfge8
Cntf.1	1.21e-219	-0.427841	0.271	0.553	2.1e-215	1	Cntf
Acta2.1	5.16e-215	-0.524612	0.314	0.585	8.94e-211	1	Acta2
Etv1	3.36e-214	0.309563	0.605	0.324	5.82e-210	1	Etv1
Kif3a	2.52e-208	0.319385	0.806	0.554	4.37e-204	1	Kif3a
Tpm1.1	4.76e-205	-0.341016	0.701	0.824	8.24e-201	1	Tpm1
Hey1	1.06e-199	0.288233	0.589	0.312	1.83e-195	1	Hey1
Dpy19l1	1.6e-199	0.299176	0.613	0.356	2.77e-195	1	Dpy19l1
Sdc2	3.9e-197	-0.322322	0.606	0.76	6.75e-193	1	Sdc2
Rbm28	8.26e-192	0.29499	0.754	0.514	1.43e-187	1	Rbm28
Dst	4.74e-191	0.313813	0.662	0.408	8.22e-187	1	Dst
Sh3bp5	1.22e-190	0.279726	0.589	0.323	2.12e-186	1	Sh3bp5
Nrep.1	1.23e-187	-0.306525	0.686	0.81	2.14e-183	1	Nrep
Id2.1	4.41e-187	0.271013	0.506	0.235	7.64e-183	1	Id2
Ncam1.1	5.62e-186	-0.330171	0.589	0.733	9.73e-182	1	Ncam1
Airn	3.99e-185	0.29443	0.584	0.325	6.91e-181	1	Airn
Cpxm1	5.49e-184	0.282565	0.834	0.635	9.51e-180	1	Cpxm1
Lamc1	1.58e-182	0.295832	0.67	0.418	2.74e-178	1	Lamc1
Arl6ip1.1	4.28e-173	0.255916	0.876	0.725	7.41e-169	1	Arl6ip1
Pla2g4a	4.5e-171	-0.312175	0.099	0.362	7.8e-167	1	Pla2g4a
Pxdn	1.54e-170	0.265783	0.857	0.683	2.67e-166	1	Pxdn
Spon1.1	1.73e-169	-0.26753	0.762	0.818	3e-165	1	Spon1
Birc5.1	3.24e-169	-0.480284	0.059	0.308	5.6e-165	1	Birc5
Podn.1	1.24e-167	-0.302226	0.037	0.279	2.14e-163	1	Podn
Sptan1	5.95e-164	0.279364	0.837	0.675	1.03e-159	1	Sptan1
Cfap36	7.5e-164	0.266565	0.772	0.561	1.3e-159	1	Cfap36
Pclaf.1	1e-162	-0.514856	0.048	0.288	1.74e-158	1	Pclaf
Nnat.1	3.65e-157	0.296136	0.42	0.185	6.33e-153	1	Nnat
Ogfrl1	1.45e-156	0.259784	0.494	0.268	2.5e-152	1	Ogfrl1
Sostdc1.1	4.01e-154	-0.288537	0.052	0.287	6.95e-150	1	Sostdc1
Parm1.1	4.41e-152	-0.32972	0.43	0.629	7.63e-148	1	Parm1
Mdk	3.91e-149	0.272085	0.844	0.657	6.77e-145	1	Mdk
Fosb.1	4.88e-148	-0.323703	0.741	0.798	8.45e-144	1	Fosb
Spc24.1	1.02e-142	-0.343743	0.063	0.286	1.77e-138	1	Spc24
Cenpf.1	1.12e-140	-0.373979	0.041	0.258	1.94e-136	1	Cenpf
Dapl1.1	2.85e-139	-0.327119	0.212	0.449	4.93e-135	1	Dapl1
Arsi.1	7.6e-135	-0.306237	0.331	0.544	1.32e-130	1	Arsi
Lama1	1.96e-134	0.250898	0.563	0.347	3.4e-130	1	Lama1
Cdca8.1	6.65e-133	-0.356118	0.058	0.269	1.15e-128	1	Cdca8
Rcan1.1	5.34e-131	-0.315906	0.244	0.468	9.24e-127	1	Rcan1
Tk1.1	7.39e-130	-0.299119	0.048	0.254	1.28e-125	1	Tk1
Cdk1.1	1.97e-125	-0.378957	0.084	0.29	3.41e-121	1	Cdk1
Dmrta2	2.02e-123	-0.275221	0.53	0.679	3.5e-119	1	Dmrta2
Top2a.1	4.14e-122	-0.446619	0.07	0.27	7.17e-118	1	Top2a
Susd2.1	2.28e-121	-0.265112	0.126	0.339	3.95e-117	1	Susd2
Alad.1	2.94e-121	-0.294084	0.346	0.538	5.1e-117	1	Alad
Gmnn.1	4.74e-118	-0.320155	0.093	0.292	8.22e-114	1	Gmnn
Ier2	4.26e-117	-0.286342	0.78	0.838	7.37e-113	1	Ier2
S1pr3.1	6.31e-111	-0.2806	0.37	0.544	1.09e-106	1	S1pr3
Hmgb2.1	2.43e-109	-0.505938	0.525	0.61	4.21e-105	1	Hmgb2
Lig1.1	6.06e-104	-0.307691	0.11	0.294	1.05e-99	1	Lig1
Zbtb8b.1	1.32e-102	-0.27971	0.21	0.41	2.29e-98	1	Zbtb8b
Cenpw.1	5.88e-101	-0.251706	0.091	0.273	1.02e-96	1	Cenpw
Cpz.1	3.68e-100	-0.25471	0.176	0.367	6.37e-96	1	Cpz
Hist1h1c	2.69e-99	-0.320538	0.301	0.471	4.66e-95	1	Hist1h1c
Atad2.1	6.33e-98	-0.297262	0.081	0.254	1.1e-93	1	Atad2
Hes1	6.44e-95	-0.278975	0.735	0.797	1.12e-90	1	Hes1
Klf4	2.08e-94	-0.264895	0.146	0.333	3.6e-90	1	Klf4
Sulf1.1	9.49e-94	-0.25652	0.403	0.554	1.64e-89	1	Sulf1
Ccn2	9.61e-89	-0.309641	0.232	0.414	1.66e-84	1	Ccn2
Dek	4.98e-86	-0.251057	0.654	0.703	8.62e-82	1	Dek
Dusp1	7.82e-84	-0.262595	0.668	0.748	1.35e-79	1	Dusp1
Tyms.1	8.2e-84	-0.258353	0.138	0.301	1.42e-79	1	Tyms
Dnajc9.1	8.22e-77	-0.267265	0.22	0.367	1.42e-72	1	Dnajc9
Crybb2.1	4.03e-76	-0.272145	0.711	0.774	6.97e-72	1	Crybb2
Hist1h2bc	2.81e-74	-0.291755	0.198	0.357	4.87e-70	1	Hist1h2bc
Stmn1.1	6.32e-73	-0.275568	0.814	0.783	1.09e-68	1	Stmn1
Nr4a1	9e-73	-0.265678	0.168	0.324	1.56e-68	1	Nr4a1
Pcna.1	7.36e-72	-0.290338	0.309	0.436	1.28e-67	1	Pcna
Smc2.1	7.69e-72	-0.291596	0.189	0.331	1.33e-67	1	Smc2
Crygd	2.45e-69	-0.290469	0.467	0.592	4.24e-65	1	Crygd
H2afx.1	1.35e-40	-0.258727	0.421	0.487	2.33e-36	1	H2afx
Cryba4.1	1.46e-06	-0.292032	0.401	0.397	0.0252716	1	Cryba4
Cryba2.1	0	1.61997	1	0.656	0	2	Cryba2
Crygn.1	0	1.58495	1	0.318	0	2	Crygn
Cryba4.2	0	1.56177	0.983	0.308	0	2	Cryba4
Crybb1.1	0	1.53574	1	0.687	0	2	Crybb1
Cd24a.1	0	1.22052	0.997	0.383	0	2	Cd24a
Pmp22.2	0	1.19952	0.988	0.416	0	2	Pmp22
Cryge.1	0	1.17438	0.978	0.516	0	2	Cryge
Rbm24.2	0	1.10003	0.964	0.161	0	2	Rbm24
Nnat.2	0	1.02941	0.784	0.133	0	2	Nnat
Nupr1	0	0.995652	0.99	0.787	0	2	Nupr1
Btbd17	0	0.994523	0.906	0.071	0	2	Btbd17
Abca4.2	0	0.971357	0.919	0.123	0	2	Abca4
Id1.2	0	0.956565	0.969	0.34	0	2	Id1
Cdkn1c.2	0	0.923266	0.999	0.879	0	2	Cdkn1c
Crybb2.2	0	0.915856	0.965	0.735	0	2	Crybb2
Cryba1	0	0.907553	1	0.971	0	2	Cryba1
Ckb.1	0	0.880599	0.866	0.12	0	2	Ckb
Ccdc80.2	0	0.815648	0.907	0.203	0	2	Ccdc80
Tmem40.1	0	0.813625	0.925	0.216	0	2	Tmem40
Syt11.1	0	0.76807	0.96	0.454	0	2	Syt11
Ywhah.1	0	0.755733	0.987	0.626	0	2	Ywhah
Pdlim7	0	0.740134	0.979	0.557	0	2	Pdlim7
Mip	0	0.720021	0.991	0.697	0	2	Mip
Maf.1	0	0.712204	0.992	0.804	0	2	Maf
Atf3.1	0	0.672705	0.641	0.218	0	2	Atf3
Lim2	0	0.663393	0.999	0.848	0	2	Lim2
Carhsp1.1	0	0.653597	0.873	0.27	0	2	Carhsp1
Epha5.2	0	0.651196	0.786	0.134	0	2	Epha5
Nrcam	0	0.644929	0.617	0.011	0	2	Nrcam
Gss	0	0.642077	0.921	0.343	0	2	Gss
Pcp4	0	0.633935	0.881	0.334	0	2	Pcp4
Id2.2	0	0.626681	0.802	0.194	0	2	Id2
Crygs	0	0.622368	0.987	0.761	0	2	Crygs
Tubb2b	0	0.617343	0.671	0.09	0	2	Tubb2b
Map1b	0	0.613294	0.815	0.229	0	2	Map1b
Spag5	0	0.610036	0.692	0.097	0	2	Spag5
Jag1.2	0	0.588114	0.863	0.275	0	2	Jag1
1500004A13Rik	0	0.578195	0.734	0.125	0	2	1500004A13Rik
Col6a3	0	0.576128	0.873	0.38	0	2	Col6a3
Cald1	0	0.571179	0.975	0.735	0	2	Cald1
Tubb2a	0	0.570146	0.729	0.199	0	2	Tubb2a
Dhx32	0	0.559396	0.768	0.206	0	2	Dhx32
Basp1.2	0	0.549903	0.694	0.134	0	2	Basp1
Eno3	0	0.540039	0.921	0.47	0	2	Eno3
Kif3a.1	0	0.530745	0.942	0.537	0	2	Kif3a
Gclc	0	0.526694	0.729	0.181	0	2	Gclc
Uchl1	0	0.519459	0.919	0.494	0	2	Uchl1
Celf1.2	0	0.517073	0.974	0.74	0	2	Celf1
S100a4	0	0.514338	0.573	0.029	0	2	S100a4
Nhs	0	0.510715	0.808	0.285	0	2	Nhs
Glycam1.2	0	0.505436	0.783	0.326	0	2	Glycam1
Bach2	0	0.500744	0.696	0.13	0	2	Bach2
Cap2	0	0.500031	0.679	0.074	0	2	Cap2
Adra2c.2	0	0.49479	0.787	0.222	0	2	Adra2c
Plaat3	0	0.49291	0.958	0.636	0	2	Plaat3
Samd5.1	0	0.484637	0.828	0.31	0	2	Samd5
Caprin2	0	0.481483	0.644	0.102	0	2	Caprin2
Klf7	0	0.48025	0.725	0.195	0	2	Klf7
Tnfrsf12a	0	0.473799	0.54	0.06	0	2	Tnfrsf12a
Capn3	0	0.473362	0.797	0.255	0	2	Capn3
Rras	0	0.471449	0.731	0.21	0	2	Rras
Crygc	0	0.468187	0.999	0.931	0	2	Crygc
Kif5c	0	0.464601	0.786	0.28	0	2	Kif5c
Dbnl	0	0.463026	0.812	0.355	0	2	Dbnl
Mocs2	0	0.461023	0.891	0.489	0	2	Mocs2
Ptpru	0	0.460294	0.755	0.224	0	2	Ptpru
Sptbn2.2	0	0.457958	0.76	0.231	0	2	Sptbn2
Gls	0	0.446772	0.886	0.476	0	2	Gls
Rab11a	0	0.44588	0.928	0.561	0	2	Rab11a
Plec	0	0.444001	0.808	0.32	0	2	Plec
Pip5kl1	0	0.439686	0.573	0.041	0	2	Pip5kl1
Mid1ip1	0	0.437115	0.578	0.137	0	2	Mid1ip1
Cryaa	0	0.436188	1	0.998	0	2	Cryaa
Gclm.2	0	0.43407	0.845	0.389	0	2	Gclm
Tacc2	0	0.431122	0.781	0.291	0	2	Tacc2
Pcsk1n	0	0.42414	0.615	0.171	0	2	Pcsk1n
S100a16	0	0.423271	0.597	0.079	0	2	S100a16
Nap1l4	0	0.423069	0.987	0.812	0	2	Nap1l4
Dkk3	0	0.417065	0.877	0.495	0	2	Dkk3
Mcub	0	0.414022	0.533	0.04	0	2	Mcub
Mboat1	0	0.413001	0.533	0.025	0	2	Mboat1
Spock1	0	0.409528	0.569	0.046	0	2	Spock1
Creb5	0	0.407107	0.455	0.016	0	2	Creb5
Gdpd1	0	0.406585	0.715	0.231	0	2	Gdpd1
Tdrd7	0	0.405156	0.652	0.173	0	2	Tdrd7
Mpp6	0	0.402236	0.714	0.249	0	2	Mpp6
Myo1b.2	0	0.399821	0.916	0.532	0	2	Myo1b
Ell2	0	0.397948	0.751	0.277	0	2	Ell2
Mllt11	0	0.397706	0.658	0.165	0	2	Mllt11
Mafg	0	0.39101	0.9	0.536	0	2	Mafg
Qpct	0	0.387504	0.619	0.146	0	2	Qpct
Chrng	0	0.385047	0.51	0.032	0	2	Chrng
Crygb	0	0.38052	0.383	0.055	0	2	Crygb
Kras	0	0.379348	0.838	0.461	0	2	Kras
Fam49b	0	0.379347	0.901	0.554	0	2	Fam49b
Gpx1	0	0.354614	0.952	0.696	0	2	Gpx1
Gamt	0	0.353342	0.719	0.295	0	2	Gamt
Synm	0	0.346856	0.469	0.038	0	2	Synm
Cela1	0	0.346387	0.447	0.017	0	2	Cela1
Tom1	0	0.345055	0.46	0.055	0	2	Tom1
Gdi2	0	0.342501	0.964	0.761	0	2	Gdi2
Prrx2	0	0.342363	0.475	0.059	0	2	Prrx2
Tuba1a	0	0.3393	0.999	0.974	0	2	Tuba1a
Prr7	0	0.336644	0.582	0.144	0	2	Prr7
Peak1.1	0	0.329284	0.579	0.15	0	2	Peak1
Itga6	0	0.327646	0.714	0.298	0	2	Itga6
Fam8a1	0	0.321686	0.594	0.161	0	2	Fam8a1
Bmper	0	0.318663	0.412	0.015	0	2	Bmper
1300017J02Rik	0	0.317448	0.423	0.019	0	2	1300017J02Rik
Herc4	0	0.314358	0.618	0.191	0	2	Herc4
Map4	0	0.311558	0.63	0.229	0	2	Map4
Bfsp2	0	0.308404	0.982	0.832	0	2	Bfsp2
Kif1a	0	0.300778	0.506	0.106	0	2	Kif1a
Slc16a12	0	0.29977	0.583	0.182	0	2	Slc16a12
Cxadr	0	0.299515	0.642	0.246	0	2	Cxadr
Emid1	0	0.29205	0.655	0.245	0	2	Emid1
Tmsb4x	0	0.289629	0.997	0.989	0	2	Tmsb4x
Dusp8	0	0.286788	0.451	0.079	0	2	Dusp8
Srp14	0	0.28109	0.977	0.869	0	2	Srp14
Hspb3	0	0.277612	0.367	0.009	0	2	Hspb3
Drd4	0	0.275645	0.364	0.02	0	2	Drd4
Fxyd1	0	0.273274	0.466	0.095	0	2	Fxyd1
Ptgfr	0	0.2714	0.356	0.013	0	2	Ptgfr
Rcan2	0	0.271251	0.338	0.011	0	2	Rcan2
Igsf9	0	0.267388	0.43	0.067	0	2	Igsf9
Ap1s2	0	0.263774	0.457	0.095	0	2	Ap1s2
Bfsp1	0	0.26114	0.423	0.107	0	2	Bfsp1
Crybb3	0	0.257828	1	0.996	0	2	Crybb3
Efcab1	0	0.253263	0.428	0.074	0	2	Efcab1
Pakap.1	0	0.250489	0.36	0.026	0	2	Pakap.1
Bsg	0	-0.257635	0.981	0.971	0	2	Bsg
Sumo2	0	-0.258933	0.963	0.968	0	2	Sumo2
Ssr2	0	-0.259743	0.927	0.92	0	2	Ssr2
Hnrnpa3	0	-0.268501	0.935	0.931	0	2	Hnrnpa3
Pdia3	0	-0.280845	0.916	0.919	0	2	Pdia3
Ran	0	-0.28162	0.975	0.971	0	2	Ran
Srsf3	0	-0.281727	0.944	0.948	0	2	Srsf3
Hnrnpa1	0	-0.289009	0.94	0.96	0	2	Hnrnpa1
Jund	0	-0.297333	0.938	0.955	0	2	Jund
Hmgb1	0	-0.308493	0.97	0.978	0	2	Hmgb1
Tkt	0	-0.312018	0.975	0.972	0	2	Tkt
App	0	-0.313012	0.925	0.925	0	2	App
Lix1	0	-0.32038	0.971	0.957	0	2	Lix1
Sapcd1	0	-0.322448	0.943	0.941	0	2	Sapcd1
Hnrnpa0	0	-0.32555	0.9	0.924	0	2	Hnrnpa0
H3f3b	0	-0.332603	0.967	0.995	0	2	H3f3b
Rbm3	0	-0.345349	0.963	0.982	0	2	Rbm3
Slc25a3	0	-0.349696	0.961	0.973	0	2	Slc25a3
Serpinh1	0	-0.367353	0.804	0.864	0	2	Serpinh1
Tmsb10	0	-0.374096	0.94	0.968	0	2	Tmsb10
Gstm1	0	-0.374481	0.959	0.968	0	2	Gstm1
Hspg2	0	-0.374804	0.846	0.892	0	2	Hspg2
Hspb2	0	-0.374815	0.858	0.888	0	2	Hspb2
Hsp90b1	0	-0.37717	0.941	0.946	0	2	Hsp90b1
Jun	0	-0.383164	0.921	0.925	0	2	Jun
Hmgn1	0	-0.394052	0.887	0.934	0	2	Hmgn1
Prdx5	0	-0.396262	0.921	0.942	0	2	Prdx5
S100a11	0	-0.396993	0.813	0.871	0	2	S100a11
Tgfb2	0	-0.40275	0.753	0.835	0	2	Tgfb2
Ptms	0	-0.407063	0.844	0.919	0	2	Ptms
Htra3.2	0	-0.414795	0.928	0.931	0	2	Htra3
Mxra7	0	-0.41616	0.923	0.941	0	2	Mxra7
1810037I17Rik	0	-0.417641	0.797	0.852	0	2	1810037I17Rik
Ptma	0	-0.419603	0.975	0.998	0	2	Ptma
Suco.1	0	-0.429521	0.809	0.863	0	2	Suco
Col4a1	0	-0.43164	0.988	0.978	0	2	Col4a1
Trpm3.1	0	-0.450982	0.905	0.922	0	2	Trpm3
Bex4	0	-0.452318	0.727	0.819	0	2	Bex4
Prdx4	0	-0.453515	0.756	0.843	0	2	Prdx4
H2afv	0	-0.458819	0.858	0.895	0	2	H2afv
Col4a4.1	0	-0.46301	0.711	0.822	0	2	Col4a4
Peg3.1	0	-0.466051	0.836	0.899	0	2	Peg3
Tuba1b	0	-0.466997	0.867	0.904	0	2	Tuba1b
Junb	0	-0.469973	0.852	0.944	0	2	Junb
Tceal9	0	-0.475037	0.78	0.88	0	2	Tceal9
Ctsl.1	0	-0.476558	0.952	0.96	0	2	Ctsl
Ckap4	0	-0.47702	0.729	0.848	0	2	Ckap4
Egr1	0	-0.490234	0.877	0.966	0	2	Egr1
Calr	0	-0.490449	0.917	0.954	0	2	Calr
Eno1	0	-0.495669	0.909	0.948	0	2	Eno1
Slc2a1	0	-0.497555	0.917	0.957	0	2	Slc2a1
Sox2ot	0	-0.498506	0.742	0.849	0	2	Sox2ot
Hspa5	0	-0.498734	0.885	0.934	0	2	Hspa5
Plxdc2.1	0	-0.503051	0.368	0.662	0	2	Plxdc2
Akr1b3	0	-0.508598	0.49	0.732	0	2	Akr1b3
Aldh1a1.1	0	-0.510093	0.932	0.947	0	2	Aldh1a1
Ldha	0	-0.514393	0.881	0.954	0	2	Ldha
Hif1a	0	-0.514477	0.819	0.919	0	2	Hif1a
Hmga2	0	-0.514953	0.8	0.899	0	2	Hmga2
Fos	0	-0.52408	0.922	0.981	0	2	Fos
Col4a2.1	0	-0.530451	0.973	0.976	0	2	Col4a2
Mafb.1	0	-0.534616	0.635	0.812	0	2	Mafb
Necab1	0	-0.537874	0.24	0.61	0	2	Necab1
Pdpn	0	-0.549252	0.29	0.647	0	2	Pdpn
Sdc2.1	0	-0.552091	0.546	0.766	0	2	Sdc2
Mfge8.2	0	-0.552654	0.645	0.815	0	2	Mfge8
Ier2.1	0	-0.557269	0.694	0.851	0	2	Ier2
Oat	0	-0.557312	0.663	0.846	0	2	Oat
Nectin3	0	-0.557919	0.661	0.845	0	2	Nectin3
Tenm2.2	0	-0.558935	0.049	0.48	0	2	Tenm2
Dek.1	0	-0.563568	0.533	0.721	0	2	Dek
Atp1a1	0	-0.57076	0.74	0.892	0	2	Atp1a1
Cited2	0	-0.576686	0.441	0.7	0	2	Cited2
H2afz	0	-0.582601	0.921	0.968	0	2	H2afz
Atp1b3	0	-0.585874	0.864	0.951	0	2	Atp1b3
St8sia2	0	-0.590676	0.164	0.595	0	2	St8sia2
S1pr3.2	0	-0.592795	0.124	0.578	0	2	S1pr3
Sulf1.2	0	-0.622374	0.118	0.595	0	2	Sulf1
Npnt.1	0	-0.630195	0.518	0.794	0	2	Npnt
Spon1.2	0	-0.630689	0.623	0.838	0	2	Spon1
Arsi.2	0	-0.634926	0.063	0.582	0	2	Arsi
Stmn1.2	0	-0.63831	0.697	0.801	0	2	Stmn1
Krtcap2	0	-0.651398	0.312	0.734	0	2	Krtcap2
Cntf.2	0	-0.653436	0.093	0.576	0	2	Cntf
Ncam1.2	0	-0.660398	0.412	0.758	0	2	Ncam1
Siva1	0	-0.660789	0.497	0.782	0	2	Siva1
Aldh1a7.2	0	-0.685103	0.532	0.814	0	2	Aldh1a7
Ptn.1	0	-0.694934	0.148	0.603	0	2	Ptn
Hes1.1	0	-0.699979	0.569	0.821	0	2	Hes1
Mme.1	0	-0.715481	0.138	0.664	0	2	Mme
Olfml3.1	0	-0.717518	0.484	0.834	0	2	Olfml3
Rap2b.1	0	-0.722145	0.483	0.825	0	2	Rap2b
Anxa1.2	0	-0.735252	0.845	0.949	0	2	Anxa1
Igfbp5.2	0	-0.738943	0.2	0.556	0	2	Igfbp5
Islr.1	0	-0.750551	0.343	0.762	0	2	Islr
Phgdh	0	-0.776081	0.792	0.939	0	2	Phgdh
Ccn1.1	0	-0.792303	0.282	0.64	0	2	Ccn1
Slc7a11.2	0	-0.807172	0.083	0.615	0	2	Slc7a11
Btg1.1	0	-0.820262	0.795	0.976	0	2	Btg1
Tinagl1.1	0	-0.830892	0.411	0.845	0	2	Tinagl1
Fosb.2	0	-0.841247	0.477	0.837	0	2	Fosb
Folr1.2	0	-0.889072	0.522	0.863	0	2	Folr1
Tsc22d1.2	0	-0.894201	0.796	0.961	0	2	Tsc22d1
Tmem37.1	0	-0.928386	0.47	0.893	0	2	Tmem37
Mest.2	0	-1.07674	0.208	0.835	0	2	Mest
R3hdml.2	0	-1.14586	0.274	0.761	0	2	R3hdml
Crygd.1	4.51e-308	0.56606	0.848	0.533	7.82e-304	2	Crygd
Nrep.2	3.85e-307	-0.404549	0.736	0.8	6.67e-303	2	Nrep
Id3	6.01e-306	-0.404629	0.858	0.915	1.04e-301	2	Id3
Daam2	6.68e-306	-0.49929	0.332	0.625	1.16e-301	2	Daam2
Socs3.1	5.12e-305	-0.589573	0.548	0.781	8.87e-301	2	Socs3
Snrpg	1.22e-302	-0.276766	0.899	0.904	2.11e-298	2	Snrpg
Zfyve21	1.77e-302	0.259644	0.546	0.186	3.06e-298	2	Zfyve21
Slc15a2.1	1.7e-300	-0.481083	0.213	0.559	2.94e-296	2	Slc15a2
Tmpo	6.47e-300	-0.54873	0.244	0.57	1.12e-295	2	Tmpo
Rhoc	1.85e-299	0.372582	0.858	0.484	3.2e-295	2	Rhoc
Dut.1	7.3e-296	-0.557179	0.5	0.685	1.26e-291	2	Dut
Fgfrl1	3.03e-294	0.272949	0.593	0.221	5.25e-290	2	Fgfrl1
Hmgb2.2	3.14e-292	-0.792499	0.384	0.63	5.44e-288	2	Hmgb2
Manf	1.99e-287	-0.324375	0.824	0.845	3.44e-283	2	Manf
Gstm2	6.38e-287	-0.503252	0.368	0.643	1.1e-282	2	Gstm2
Pax6	1.04e-286	-0.315737	0.845	0.862	1.81e-282	2	Pax6
P4hb	2.44e-285	-0.422165	0.528	0.708	4.23e-281	2	P4hb
Foxp1	9.85e-285	-0.382718	0.693	0.794	1.71e-280	2	Foxp1
Bex1	6.8e-282	-0.452269	0.528	0.708	1.18e-277	2	Bex1
Slc7a8.1	4.33e-281	-0.399502	0.647	0.791	7.49e-277	2	Slc7a8
Emb.2	1.66e-277	0.361409	0.86	0.466	2.88e-273	2	Emb
Antxr1.1	4.85e-277	-0.465914	0.307	0.599	8.4e-273	2	Antxr1
Acta2.2	5.49e-277	-0.633473	0.257	0.589	9.51e-273	2	Acta2
Ube2s	1.26e-276	-0.33169	0.889	0.87	2.18e-272	2	Ube2s
Epb41l4a	1.35e-276	0.317838	0.752	0.347	2.34e-272	2	Epb41l4a
Limch1	2.48e-276	-0.420932	0.576	0.738	4.3e-272	2	Limch1
Inhba	4.61e-266	-0.44332	0.083	0.438	7.98e-262	2	Inhba
Sec14l1	4.79e-265	0.346898	0.876	0.527	8.29e-261	2	Sec14l1
Prdx6	1.43e-264	-0.38464	0.623	0.741	2.47e-260	2	Prdx6
Alad.2	2.84e-262	-0.473252	0.247	0.55	4.91e-258	2	Alad
S100a6	3.65e-260	0.368639	0.779	0.419	6.32e-256	2	S100a6
Otulinl	3.54e-259	-0.433075	0.175	0.505	6.14e-255	2	Otulinl
Scd2	3.31e-258	0.361113	0.916	0.6	5.73e-254	2	Scd2
Selenom	6.39e-257	-0.45684	0.166	0.497	1.11e-252	2	Selenom
Arhgef2	1.69e-255	-0.484305	0.206	0.523	2.93e-251	2	Arhgef2
Dbn1	1.75e-255	0.32312	0.797	0.408	3.02e-251	2	Dbn1
Hnrnpab	1.34e-254	-0.265889	0.875	0.869	2.32e-250	2	Hnrnpab
Cdh1	8.52e-254	-0.451113	0.27	0.563	1.48e-249	2	Cdh1
Cdk4	2.65e-253	-0.294189	0.827	0.862	4.59e-249	2	Cdk4
Car8.2	1.32e-252	-0.414697	0.031	0.375	2.29e-248	2	Car8
Myo6	1.55e-252	-0.367913	0.672	0.759	2.69e-248	2	Myo6
Parm1.2	3.05e-252	-0.467988	0.397	0.631	5.28e-248	2	Parm1
Fdps	2.78e-251	0.342631	0.767	0.399	4.81e-247	2	Fdps
Erich5.1	6.4e-251	-0.45571	0.349	0.602	1.11e-246	2	Erich5
Akirin1	1.63e-249	0.326988	0.867	0.527	2.82e-245	2	Akirin1
Srsf9	8.77e-249	-0.288352	0.797	0.822	1.52e-244	2	Srsf9
Sdc4	4.87e-247	-0.411061	0.456	0.66	8.43e-243	2	Sdc4
Hnrnpd	1.03e-244	-0.288754	0.849	0.84	1.78e-240	2	Hnrnpd
4930523C07Rik	3.93e-243	-0.434762	0.159	0.482	6.8e-239	2	4930523C07Rik
Gja1.2	7.33e-242	-0.470926	0.11	0.439	1.27e-237	2	Gja1
Pla2g4a.1	8.16e-240	-0.386742	0.034	0.367	1.41e-235	2	Pla2g4a
Ccdc85b	8.59e-239	-0.38553	0.589	0.715	1.49e-234	2	Ccdc85b
Tmem35a	1.2e-238	-0.421201	0.145	0.467	2.08e-234	2	Tmem35a
Igsf3	2.48e-238	-0.402045	0.09	0.42	4.3e-234	2	Igsf3
Tpm1.2	3.36e-237	-0.367466	0.789	0.809	5.82e-233	2	Tpm1
Sfpq	2.85e-236	-0.271275	0.867	0.878	4.94e-232	2	Sfpq
Tubb4b.1	4.07e-236	0.331404	0.95	0.638	7.04e-232	2	Tubb4b
Elp4	2.16e-235	-0.316085	0.758	0.798	3.73e-231	2	Elp4
Idi1	2.24e-235	0.296901	0.604	0.263	3.87e-231	2	Idi1
F2r	8e-234	-0.421584	0.19	0.494	1.39e-229	2	F2r
Mycbp2	1.16e-233	-0.340248	0.718	0.777	2.01e-229	2	Mycbp2
Cfl1	1.39e-233	-0.289463	0.861	0.88	2.41e-229	2	Cfl1
Cyp51	8.86e-232	0.292882	0.68	0.316	1.53e-227	2	Cyp51
Magoh	2.11e-231	-0.359431	0.607	0.707	3.65e-227	2	Magoh
Ccdc34.1	1.03e-230	-0.467406	0.511	0.655	1.79e-226	2	Ccdc34
Ipo5	8.58e-230	0.343303	0.858	0.517	1.49e-225	2	Ipo5
Cetn3	1.28e-229	-0.31163	0.728	0.769	2.22e-225	2	Cetn3
Ccn2.1	2.1e-229	-0.519519	0.107	0.43	3.64e-225	2	Ccn2
Tst.1	5.35e-228	-0.439972	0.293	0.555	9.27e-224	2	Tst
Csrp2	8.34e-228	-0.255656	0.87	0.875	1.44e-223	2	Csrp2
Cd47.1	7.85e-227	0.30284	0.759	0.382	1.36e-222	2	Cd47
Snrpd1	2.99e-226	-0.280323	0.833	0.822	5.18e-222	2	Snrpd1
Cbx1	2.71e-224	-0.358416	0.602	0.709	4.7e-220	2	Cbx1
Stra6	4.67e-224	-0.383203	0.077	0.394	8.09e-220	2	Stra6
Hmgcs1	6.85e-224	0.325299	0.753	0.395	1.19e-219	2	Hmgcs1
Hmgn2	1.7e-222	-0.2905	0.869	0.866	2.95e-218	2	Hmgn2
Aldh7a1	8.93e-221	0.275061	0.73	0.356	1.55e-216	2	Aldh7a1
Col9a1	6.07e-218	-0.401268	0.17	0.467	1.05e-213	2	Col9a1
Rrbp1	3.5e-217	-0.321026	0.733	0.779	6.06e-213	2	Rrbp1
Dmrta2.1	1.58e-215	-0.397248	0.551	0.674	2.74e-211	2	Dmrta2
Usp10	3.45e-214	0.30366	0.846	0.497	5.98e-210	2	Usp10
Vsnl1	1.19e-212	-0.347163	0.031	0.337	2.06e-208	2	Vsnl1
Gpx8	1.7e-210	-0.339182	0.637	0.734	2.94e-206	2	Gpx8
Vgll4	2.88e-210	-0.393557	0.453	0.637	4.99e-206	2	Vgll4
Tenm3	7.27e-210	-0.380363	0.496	0.652	1.26e-205	2	Tenm3
Prox1os	9.53e-208	0.289447	0.647	0.31	1.65e-203	2	Prox1os
Aldoc	1.5e-207	0.307616	0.936	0.663	2.59e-203	2	Aldoc
Btg2	7.39e-206	-0.336311	0.894	0.937	1.28e-201	2	Btg2
Loxl1	6.9e-205	-0.299291	0.737	0.768	1.19e-200	2	Loxl1
Slc38a3	8.9e-204	-0.381004	0.27	0.526	1.54e-199	2	Slc38a3
Pgk1	7.01e-203	-0.27137	0.798	0.813	1.21e-198	2	Pgk1
Irak2	1.06e-196	-0.3936	0.158	0.441	1.84e-192	2	Irak2
Zfp36l2	3.63e-193	-0.40256	0.256	0.505	6.29e-189	2	Zfp36l2
Cx3cl1	2.06e-192	-0.353035	0.109	0.396	3.58e-188	2	Cx3cl1
Pepd	6.93e-192	0.274343	0.793	0.441	1.2e-187	2	Pepd
Anapc5	3.7e-191	-0.295286	0.712	0.747	6.4e-187	2	Anapc5
Selenoh.1	1.03e-190	-0.370521	0.658	0.708	1.79e-186	2	Selenoh
Ypel2.1	1.95e-188	0.29895	0.779	0.439	3.38e-184	2	Ypel2
Tipin	4.74e-188	-0.439256	0.233	0.477	8.21e-184	2	Tipin
Pdlim2	4.91e-188	-0.348713	0.091	0.375	8.51e-184	2	Pdlim2
Camk1d	1.19e-187	-0.374799	0.3	0.537	2.07e-183	2	Camk1d
Nasp.1	6.77e-186	-0.400208	0.652	0.694	1.17e-181	2	Nasp
Sptbn1	5.95e-185	0.309416	0.823	0.518	1.03e-180	2	Sptbn1
Nfib	3.7e-182	-0.325825	0.6	0.7	6.42e-178	2	Nfib
Fat1	5.16e-182	-0.312801	0.66	0.714	8.94e-178	2	Fat1
Sinhcaf	1.05e-181	-0.329435	0.587	0.683	1.82e-177	2	Sinhcaf
Fus	5.46e-180	-0.251338	0.827	0.827	9.47e-176	2	Fus
Sostdc1.2	7.23e-180	-0.325874	0.02	0.288	1.25e-175	2	Sostdc1
Dtymk	7.43e-180	-0.294927	0.758	0.746	1.29e-175	2	Dtymk
AI506816	1.93e-179	-0.352569	0.498	0.632	3.33e-175	2	AI506816
Dapl1.2	1.37e-177	-0.404943	0.184	0.449	2.37e-173	2	Dapl1
Pcdh19	3.23e-176	-0.306907	0.046	0.315	5.59e-172	2	Pcdh19
Susd2.2	9.52e-176	-0.337933	0.074	0.343	1.65e-171	2	Susd2
Pclaf.2	2.02e-175	-0.566347	0.025	0.287	3.49e-171	2	Pclaf
Tnrc6c	2.11e-175	-0.3203	0.581	0.679	3.66e-171	2	Tnrc6c
Kcnh1	2.36e-175	-0.328775	0.098	0.369	4.09e-171	2	Kcnh1
Asap2	2.73e-174	-0.360427	0.449	0.603	4.73e-170	2	Asap2
Tra2b	1.61e-172	-0.291655	0.688	0.721	2.79e-168	2	Tra2b
Polr2m	2.38e-170	-0.306049	0.608	0.684	4.13e-166	2	Polr2m
Ctnnbl1	2.76e-169	-0.361012	0.357	0.548	4.79e-165	2	Ctnnbl1
Oxct1	2.86e-169	-0.353472	0.216	0.458	4.95e-165	2	Oxct1
Paics	3.41e-169	-0.33951	0.572	0.652	5.9e-165	2	Paics
Fzd1	3.03e-168	-0.350531	0.313	0.536	5.26e-164	2	Fzd1
Spc24.2	1.29e-167	-0.394929	0.033	0.287	2.23e-163	2	Spc24
Cavin2	4.61e-166	-0.36334	0.207	0.453	7.98e-162	2	Cavin2
Fam210b	4.81e-166	-0.337676	0.438	0.623	8.33e-162	2	Fam210b
Hunk	5.99e-166	-0.288436	0.046	0.303	1.04e-161	2	Hunk
Birc5.2	3.54e-165	-0.515947	0.052	0.305	6.12e-161	2	Birc5
Cyb5r3	2.53e-164	-0.256924	0.756	0.762	4.38e-160	2	Cyb5r3
Cdca7	7.75e-164	-0.321379	0.106	0.364	1.34e-159	2	Cdca7
Zbtb8b.2	1.96e-162	-0.388999	0.163	0.414	3.39e-158	2	Zbtb8b
Cdk1.2	3.39e-162	-0.445604	0.043	0.293	5.87e-158	2	Cdk1
Dnajc9.2	2.4e-160	-0.39747	0.133	0.378	4.16e-156	2	Dnajc9
Cks1b.1	3.69e-160	-0.330916	0.671	0.704	6.4e-156	2	Cks1b
Fgfbp3	2.54e-158	-0.351182	0.131	0.378	4.4e-154	2	Fgfbp3
Gmnn.2	3.4e-158	-0.384938	0.049	0.295	5.88e-154	2	Gmnn
Sdf2l1	1.08e-157	-0.280122	0.051	0.3	1.86e-153	2	Sdf2l1
Bdnf.1	3.36e-157	-0.342545	0.096	0.348	5.82e-153	2	Bdnf
Podn.2	6.7e-157	-0.306691	0.032	0.276	1.16e-152	2	Podn
Zfhx4	1.52e-156	-0.321045	0.553	0.656	2.63e-152	2	Zfhx4
Jph1	1.93e-156	-0.301404	0.091	0.34	3.35e-152	2	Jph1
Lmnb1.1	6.55e-156	-0.399118	0.24	0.456	1.13e-151	2	Lmnb1
Proser2	1.38e-155	-0.339188	0.188	0.427	2.39e-151	2	Proser2
Car14.1	7.61e-153	-0.365035	0.283	0.501	1.32e-148	2	Car14
Tk1.2	8.48e-153	-0.340704	0.02	0.255	1.47e-148	2	Tk1
Mcm6	1.11e-152	-0.347405	0.074	0.317	1.91e-148	2	Mcm6
Krcc1	5.11e-152	0.254368	0.837	0.532	8.85e-148	2	Krcc1
Cenpf.2	5.9e-152	-0.420121	0.023	0.257	1.02e-147	2	Cenpf
Chka	1.63e-150	0.307961	0.727	0.44	2.83e-146	2	Chka
Suclg2	1.92e-150	-0.328301	0.349	0.533	3.33e-146	2	Suclg2
Slc16a1	4.85e-150	-0.297045	0.083	0.325	8.39e-146	2	Slc16a1
Cyb5a	8.95e-150	-0.330406	0.367	0.541	1.55e-145	2	Cyb5a
E130218I03Rik.1	1.09e-149	-0.348108	0.473	0.607	1.89e-145	2	E130218I03Rik
Calu	1.46e-149	-0.308882	0.522	0.636	2.53e-145	2	Calu
Csnk1g3	1.5e-149	-0.28901	0.648	0.691	2.59e-145	2	Csnk1g3
Atp6v1e1	1.96e-149	0.250104	0.914	0.676	3.39e-145	2	Atp6v1e1
Slc35f3	1.06e-147	-0.317788	0.452	0.612	1.84e-143	2	Slc35f3
Itga3	3.45e-147	-0.265718	0.053	0.29	5.97e-143	2	Itga3
Ctsb	4.83e-147	-0.299164	0.583	0.665	8.37e-143	2	Ctsb
Acin1	5.95e-147	-0.275115	0.664	0.715	1.03e-142	2	Acin1
Kdelr2	8.58e-147	-0.28699	0.597	0.665	1.49e-142	2	Kdelr2
Cenpw.2	4.24e-146	-0.321062	0.045	0.277	7.35e-142	2	Cenpw
Pcnx	4.51e-146	-0.332023	0.45	0.591	7.81e-142	2	Pcnx
Mpdz	5.02e-146	-0.321968	0.191	0.418	8.7e-142	2	Mpdz
Gfap.1	3.71e-145	-0.283373	0.045	0.278	6.43e-141	2	Gfap
Actn4	1.67e-144	-0.332482	0.352	0.527	2.89e-140	2	Actn4
1700025G04Rik	2.4e-143	-0.32552	0.4	0.553	4.15e-139	2	1700025G04Rik
Vit.1	3.21e-143	0.262623	0.865	0.561	5.57e-139	2	Vit
Tspo	3.28e-143	-0.321143	0.356	0.536	5.68e-139	2	Tspo
Atad2.2	1.3e-141	-0.361926	0.033	0.258	2.26e-137	2	Atad2
Tfap2a	3.92e-140	-0.321316	0.242	0.45	6.79e-136	2	Tfap2a
Akap13	2.36e-138	-0.33385	0.41	0.559	4.08e-134	2	Akap13
Top2a.2	2.45e-138	-0.511064	0.048	0.27	4.24e-134	2	Top2a
Wtip	4.81e-138	-0.310245	0.242	0.447	8.33e-134	2	Wtip
Col4a3.1	7.94e-138	-0.319641	0.514	0.617	1.37e-133	2	Col4a3
Nucks1	3.6e-137	-0.286014	0.714	0.71	6.23e-133	2	Nucks1
Tcaf1	7.13e-135	-0.31537	0.254	0.457	1.23e-130	2	Tcaf1
P4ha2.1	3.12e-134	-0.323424	0.445	0.576	5.41e-130	2	P4ha2
Scube3	4.76e-134	-0.284578	0.127	0.354	8.24e-130	2	Scube3
Cpz.2	6.68e-134	-0.323948	0.148	0.368	1.16e-129	2	Cpz
BC048679.1	6.56e-133	-0.338551	0.471	0.603	1.14e-128	2	BC048679
Pcna.2	1.97e-132	-0.416015	0.258	0.441	3.41e-128	2	Pcna
Gas1	2.66e-132	-0.330432	0.194	0.409	4.6e-128	2	Gas1
Cthrc1	7.92e-132	-0.341993	0.321	0.506	1.37e-127	2	Cthrc1
Cntn6	9.39e-132	-0.295262	0.19	0.402	1.63e-127	2	Cntn6
9230105E05Rik	6.18e-129	-0.291491	0.101	0.321	1.07e-124	2	9230105E05Rik
Ezh2	2.53e-128	-0.362485	0.214	0.413	4.38e-124	2	Ezh2
Myo5b	7.38e-128	-0.26884	0.106	0.325	1.28e-123	2	Myo5b
Kcne1	2.01e-126	-0.255892	0.051	0.264	3.48e-122	2	Kcne1
Fez1	5.91e-126	-0.30127	0.246	0.444	1.02e-121	2	Fez1
Pdgfra	6.83e-126	-0.30595	0.413	0.562	1.18e-121	2	Pdgfra
Pim1	6.45e-124	-0.259177	0.046	0.254	1.12e-119	2	Pim1
Gkap1	9.17e-124	-0.263605	0.626	0.661	1.59e-119	2	Gkap1
Sumo3	4.31e-123	-0.279514	0.525	0.61	7.47e-119	2	Sumo3
Abca13	4.6e-123	-0.266333	0.079	0.292	7.96e-119	2	Abca13
Rrm1.1	2.9e-122	-0.300216	0.069	0.276	5.03e-118	2	Rrm1
Sox4	8.58e-122	-0.311088	0.581	0.681	1.49e-117	2	Sox4
Fzd2	3.8e-120	-0.262642	0.106	0.316	6.59e-116	2	Fzd2
Hells	1.28e-119	-0.264893	0.048	0.251	2.22e-115	2	Hells
Tsen34	2.45e-119	-0.288634	0.553	0.613	4.25e-115	2	Tsen34
Hk2.1	1.53e-117	-0.30918	0.187	0.386	2.66e-113	2	Hk2
Map2k3	3.09e-117	-0.293562	0.367	0.514	5.34e-113	2	Map2k3
Luzp1	3.71e-117	-0.301398	0.23	0.414	6.42e-113	2	Luzp1
Fhl2	2.6e-116	-0.260626	0.099	0.305	4.5e-112	2	Fhl2
Myh9	3.45e-116	-0.313552	0.364	0.51	5.98e-112	2	Myh9
Dhfr	1.71e-114	-0.295281	0.077	0.275	2.96e-110	2	Dhfr
Smim11	1.48e-113	-0.278555	0.485	0.583	2.57e-109	2	Smim11
Mfsd2a	1.7e-113	-0.278423	0.138	0.341	2.94e-109	2	Mfsd2a
Traf4	1.89e-113	-0.277156	0.171	0.371	3.28e-109	2	Traf4
Gabrg3.1	4.09e-113	-0.302259	0.313	0.479	7.08e-109	2	Gabrg3
Dapk1	7.72e-113	-0.258604	0.119	0.319	1.34e-108	2	Dapk1
Pcp4l1.1	9.13e-113	-0.333066	0.25	0.434	1.58e-108	2	Pcp4l1
Fkbp2	1.02e-112	-0.261682	0.582	0.631	1.76e-108	2	Fkbp2
Gm2a	1.84e-111	-0.283653	0.237	0.423	3.18e-107	2	Gm2a
Tpm4	3.98e-111	-0.317085	0.377	0.514	6.89e-107	2	Tpm4
Gstm7	8.69e-111	-0.272626	0.54	0.616	1.51e-106	2	Gstm7
Tyms.2	1.05e-110	-0.319984	0.109	0.302	1.81e-106	2	Tyms
Tspan4	6.03e-110	-0.255523	0.138	0.337	1.04e-105	2	Tspan4
Golgb1	8e-110	-0.27959	0.55	0.62	1.39e-105	2	Golgb1
Mcm3	5.72e-109	-0.308708	0.127	0.322	9.91e-105	2	Mcm3
Phip	2.07e-107	-0.270596	0.549	0.618	3.58e-103	2	Phip
Usp1	5.22e-105	-0.298509	0.179	0.358	9.03e-101	2	Usp1
Brd2	5.62e-105	-0.259465	0.583	0.637	9.73e-101	2	Brd2
Sox2	5.66e-103	-0.285718	0.462	0.57	9.81e-99	2	Sox2
Sema6a	8.37e-103	-0.27887	0.178	0.361	1.45e-98	2	Sema6a
Mprip	4.98e-102	-0.284273	0.409	0.522	8.62e-98	2	Mprip
Cd59a.1	3.51e-101	-0.268214	0.142	0.325	6.08e-97	2	Cd59a
Rpa3	1.93e-99	-0.27081	0.252	0.41	3.34e-95	2	Rpa3
Lig1.2	3.59e-98	-0.334943	0.113	0.29	6.22e-94	2	Lig1
Tcf4	4.59e-97	-0.254235	0.621	0.654	7.95e-93	2	Tcf4
Cfap20	2.5e-94	-0.25227	0.495	0.565	4.32e-90	2	Cfap20
Retreg1	3.86e-94	-0.266597	0.356	0.488	6.69e-90	2	Retreg1
Selenbp1	5.85e-94	-0.260839	0.186	0.359	1.01e-89	2	Selenbp1
Cdca8.2	3.58e-93	-0.357934	0.091	0.261	6.2e-89	2	Cdca8
Hist1h1e.1	7.55e-93	-0.404934	0.292	0.429	1.31e-88	2	Hist1h1e
Klf4.1	8.63e-93	-0.291412	0.148	0.329	1.49e-88	2	Klf4
Efna5	1.11e-92	-0.254841	0.475	0.564	1.92e-88	2	Efna5
Mcm4	4.48e-92	-0.255128	0.107	0.282	7.76e-88	2	Mcm4
Dcaf17	1.04e-91	-0.262931	0.227	0.388	1.8e-87	2	Dcaf17
Cpe	2.39e-91	-0.251399	0.555	0.604	4.15e-87	2	Cpe
Raph1	3.11e-91	-0.258891	0.229	0.391	5.39e-87	2	Raph1
Nbdy	4.37e-91	-0.259654	0.414	0.523	7.57e-87	2	Nbdy
Slbp	5.91e-91	-0.296964	0.398	0.501	1.02e-86	2	Slbp
Sat1	1.5e-90	-0.288489	0.196	0.365	2.6e-86	2	Sat1
Reep3	8.04e-90	-0.260195	0.489	0.562	1.39e-85	2	Reep3
Mcm7	1.11e-89	-0.285078	0.199	0.36	1.92e-85	2	Mcm7
Nr4a1.1	1.47e-89	-0.32601	0.152	0.324	2.55e-85	2	Nr4a1
Dusp1.1	2.11e-88	-0.285146	0.721	0.739	3.66e-84	2	Dusp1
Plekha1	5.9e-88	-0.257052	0.204	0.364	1.02e-83	2	Plekha1
S100a10	1.04e-87	-0.26515	0.365	0.5	1.8e-83	2	S100a10
Lamp2	2.25e-87	-0.257521	0.493	0.56	3.89e-83	2	Lamp2
Cenpx	2.79e-86	-0.257487	0.276	0.42	4.84e-82	2	Cenpx
Vkorc1	1.74e-85	-0.252009	0.27	0.417	3.02e-81	2	Vkorc1
Golph3	2.22e-84	-0.255993	0.352	0.47	3.84e-80	2	Golph3
Myh10	2.16e-83	-0.261923	0.32	0.447	3.74e-79	2	Myh10
Wwc2	2.66e-82	-0.251741	0.36	0.475	4.61e-78	2	Wwc2
Tsen15	6.45e-82	-0.25046	0.318	0.441	1.12e-77	2	Tsen15
Rai14	4.9e-79	-0.251219	0.266	0.405	8.49e-75	2	Rai14
Pcolce.1	1.76e-76	-0.271732	0.346	0.456	3.05e-72	2	Pcolce
Smc4.1	2.18e-74	-0.32039	0.213	0.347	3.78e-70	2	Smc4
Orc6	1.49e-73	-0.273003	0.29	0.404	2.58e-69	2	Orc6
Hes5	2.32e-73	-0.404926	0.199	0.348	4.02e-69	2	Hes5
Egr2	1.71e-72	-0.262333	0.126	0.275	2.95e-68	2	Egr2
Hirip3	1.27e-65	-0.251437	0.218	0.341	2.19e-61	2	Hirip3
Upp1	3.31e-65	-0.260662	0.362	0.466	5.74e-61	2	Upp1
Jpt1	4.55e-64	-0.250321	0.458	0.517	7.89e-60	2	Jpt1
Rcan1.2	8.94e-58	-0.253999	0.352	0.448	1.55e-53	2	Rcan1
H2afx.2	3.34e-54	-0.344033	0.454	0.481	5.79e-50	2	H2afx
Smc2.2	1.85e-48	-0.311057	0.234	0.322	3.21e-44	2	Smc2
Cks2.1	4.45e-47	-0.313045	0.248	0.333	7.7e-43	2	Cks2
Neat1.1	9.63e-34	-0.260191	0.189	0.281	1.67e-29	2	Neat1
Hist1h1b.1	0	1.6976	0.984	0.102	0	3	Hist1h1b
Hist1h2ap	0	1.65922	0.986	0.093	0	3	Hist1h2ap
Pclaf.3	0	1.36147	0.987	0.165	0	3	Pclaf
Top2a.3	0	1.35639	0.984	0.152	0	3	Top2a
Hist1h2ae	0	1.33457	0.953	0.086	0	3	Hist1h2ae
Hist1h1e.2	0	1.14547	0.954	0.346	0	3	Hist1h1e
Hmgb2.3	0	1.09022	0.995	0.55	0	3	Hmgb2
Birc5.3	0	1.08842	0.975	0.187	0	3	Birc5
Cdk1.3	0	1.07557	0.972	0.174	0	3	Cdk1
Rrm2.1	0	1.07497	0.92	0.099	0	3	Rrm2
Mki67.1	0	1.01654	0.912	0.136	0	3	Mki67
Atad2.3	0	0.985322	0.925	0.145	0	3	Atad2
H2afx.3	0	0.965556	0.975	0.418	0	3	H2afx
Cdca8.3	0	0.958655	0.925	0.156	0	3	Cdca8
Smc2.3	0	0.958398	0.953	0.233	0	3	Smc2
Spc24.3	0	0.943356	0.942	0.171	0	3	Spc24
Lig1.3	0	0.935766	0.93	0.188	0	3	Lig1
Pbk.1	0	0.913137	0.898	0.11	0	3	Pbk
Tk1.3	0	0.910541	0.911	0.142	0	3	Tk1
Gmnn.3	0	0.888771	0.93	0.183	0	3	Gmnn
Pcna.3	0	0.888351	0.952	0.353	0	3	Pcna
Prc1	0	0.879735	0.836	0.08	0	3	Prc1
Tyms.3	0	0.870589	0.92	0.2	0	3	Tyms
Esco2	0	0.870409	0.835	0.054	0	3	Esco2
Dnajc9.3	0	0.855532	0.949	0.273	0	3	Dnajc9
Dut.2	0	0.8467	0.995	0.62	0	3	Dut
Hist1h2ab	0	0.844526	0.718	0.033	0	3	Hist1h2ab
Fbxo5	0	0.8344	0.835	0.072	0	3	Fbxo5
Smc4.2	0	0.829968	0.915	0.259	0	3	Smc4
Aurkb	0	0.823469	0.838	0.073	0	3	Aurkb
Nusap1	0	0.815603	0.78	0.057	0	3	Nusap1
Hist1h1a	0	0.811508	0.755	0.035	0	3	Hist1h1a
Cenpf.3	0	0.799651	0.848	0.152	0	3	Cenpf
Ube2c.1	0	0.799267	0.806	0.121	0	3	Ube2c
Rrm1.2	0	0.786726	0.869	0.174	0	3	Rrm1
Hist1h4d	0	0.786421	0.746	0.151	0	3	Hist1h4d
Stmn1.3	0	0.786276	0.996	0.762	0	3	Stmn1
Spc25	0	0.777012	0.788	0.061	0	3	Spc25
Dek.2	0	0.774432	0.99	0.661	0	3	Dek
Ezh2.1	0	0.759643	0.924	0.322	0	3	Ezh2
Cenph	0	0.748378	0.822	0.107	0	3	Cenph
Tipin.1	0	0.745881	0.941	0.386	0	3	Tipin
Cks2.2	0	0.739876	0.886	0.255	0	3	Cks2
Ccna2	0	0.732942	0.814	0.088	0	3	Ccna2
Cdca3.1	0	0.730689	0.82	0.14	0	3	Cdca3
Cenpm.1	0	0.728362	0.851	0.142	0	3	Cenpm
Nasp.2	0	0.715799	0.986	0.653	0	3	Nasp
Hist2h2ac	0	0.706158	0.714	0.116	0	3	Hist2h2ac
Dhfr.1	0	0.704003	0.831	0.179	0	3	Dhfr
Tmpo.1	0	0.702511	0.957	0.475	0	3	Tmpo
Incenp	0	0.702268	0.786	0.1	0	3	Incenp
Kif15	0	0.69961	0.758	0.079	0	3	Kif15
Kif11	0	0.690759	0.729	0.061	0	3	Kif11
Clspn	0	0.681106	0.752	0.077	0	3	Clspn
Tpx2	0	0.680358	0.764	0.085	0	3	Tpx2
Lmnb1.2	0	0.676752	0.916	0.369	0	3	Lmnb1
Uhrf1	0	0.670762	0.77	0.122	0	3	Uhrf1
Hist1h2bc.1	0	0.669228	0.718	0.288	0	3	Hist1h2bc
Rfc4	0	0.656262	0.833	0.208	0	3	Rfc4
Ccdc34.2	0	0.65294	0.978	0.595	0	3	Ccdc34
Hist1h1d	0	0.64835	0.656	0.051	0	3	Hist1h1d
Dnmt1	0	0.640787	0.816	0.226	0	3	Dnmt1
Orc6.1	0	0.634555	0.874	0.331	0	3	Orc6
Hist1h3e	0	0.625524	0.656	0.099	0	3	Hist1h3e
Cenpw.3	0	0.62459	0.801	0.18	0	3	Cenpw
Hist1h1c.1	0	0.620693	0.872	0.395	0	3	Hist1h1c
Hist1h3c	0	0.612019	0.611	0.033	0	3	Hist1h3c
Prim1	0	0.605927	0.737	0.103	0	3	Prim1
Slbp.1	0	0.602793	0.914	0.436	0	3	Slbp
Usp1.1	0	0.5984	0.835	0.275	0	3	Usp1
Hirip3.1	0	0.598044	0.793	0.269	0	3	Hirip3
Mcm6.1	0	0.594991	0.8	0.224	0	3	Mcm6
Cenpk	0	0.594528	0.727	0.111	0	3	Cenpk
Rpa2	0	0.591674	0.761	0.175	0	3	Rpa2
Mcm7.1	0	0.589121	0.843	0.279	0	3	Mcm7
Psmc3ip	0	0.575367	0.747	0.16	0	3	Psmc3ip
Cks1b.2	0	0.571985	0.983	0.666	0	3	Cks1b
Ncapg2	0	0.570382	0.668	0.07	0	3	Ncapg2
Tuba1b.1	0	0.570335	0.999	0.887	0	3	Tuba1b
Siva1.1	0	0.565152	0.987	0.715	0	3	Siva1
Rad51	0	0.558594	0.675	0.077	0	3	Rad51
Topbp1	0	0.557132	0.787	0.229	0	3	Topbp1
Rfc2	0	0.555888	0.86	0.351	0	3	Rfc2
Nucks1.1	0	0.550952	0.969	0.679	0	3	Nucks1
Ckap2l	0	0.550475	0.658	0.069	0	3	Ckap2l
Racgap1	0	0.548054	0.68	0.119	0	3	Racgap1
Lsm2	0	0.546513	0.93	0.511	0	3	Lsm2
H2afz.1	0	0.545971	1	0.957	0	3	H2afz
Nrm	0	0.543614	0.684	0.096	0	3	Nrm
Cenpe	0	0.541473	0.658	0.107	0	3	Cenpe
Fen1	0	0.538325	0.706	0.142	0	3	Fen1
Chaf1b	0	0.533864	0.643	0.082	0	3	Chaf1b
Hjurp	0	0.533569	0.736	0.186	0	3	Hjurp
Mcm3.1	0	0.53277	0.773	0.239	0	3	Mcm3
Selenoh.2	0	0.532373	0.973	0.669	0	3	Selenoh
Hat1	0	0.532174	0.831	0.331	0	3	Hat1
Rad51ap1	0	0.52812	0.651	0.07	0	3	Rad51ap1
Smc1a	0	0.52769	0.954	0.633	0	3	Smc1a
H1fx.1	0	0.527094	0.953	0.652	0	3	H1fx
Dtymk.1	0	0.522846	0.983	0.719	0	3	Dtymk
Dctpp1	0	0.521298	0.934	0.561	0	3	Dctpp1
Cbx5	0	0.517688	0.944	0.625	0	3	Cbx5
Dbf4	0	0.514965	0.685	0.135	0	3	Dbf4
Knl1	0	0.513743	0.599	0.057	0	3	Knl1
Hells.1	0	0.511543	0.704	0.166	0	3	Hells
Mns1	0	0.51008	0.649	0.096	0	3	Mns1
Hist1h2ac	0	0.50652	0.469	0.023	0	3	Hist1h2ac
Smc6	0	0.503146	0.896	0.486	0	3	Smc6
Cdca5	0	0.502539	0.608	0.047	0	3	Cdca5
Mcm5	0	0.502502	0.691	0.15	0	3	Mcm5
Dtl	0	0.500605	0.652	0.132	0	3	Dtl
Nxt1	0	0.493148	0.777	0.26	0	3	Nxt1
Rfc5	0	0.491919	0.682	0.151	0	3	Rfc5
Tubb5.1	0	0.491333	0.999	0.955	0	3	Tubb5
Hist1h4h	0	0.488814	0.564	0.082	0	3	Hist1h4h
Hist1h2bj	0	0.485901	0.541	0.02	0	3	Hist1h2bj
Ndc80	0	0.485184	0.578	0.045	0	3	Ndc80
Bub1b	0	0.479549	0.599	0.083	0	3	Bub1b
Bub1	0	0.475091	0.584	0.059	0	3	Bub1
Cmc2	0	0.474494	0.716	0.206	0	3	Cmc2
Paics.1	0	0.473742	0.936	0.606	0	3	Paics
Cenpq	0	0.473058	0.672	0.161	0	3	Cenpq
Ncapg	0	0.467837	0.553	0.044	0	3	Ncapg
Kif23	0	0.467029	0.555	0.055	0	3	Kif23
Jpt1.1	0	0.466908	0.89	0.464	0	3	Jpt1
Mcm4.1	0	0.464716	0.699	0.206	0	3	Mcm4
Cdca2	0	0.463773	0.547	0.042	0	3	Cdca2
Hmmr	0	0.460511	0.572	0.061	0	3	Hmmr
Mis18bp1	0	0.459908	0.553	0.052	0	3	Mis18bp1
Cdc45	0	0.459754	0.586	0.058	0	3	Cdc45
Melk	0	0.457894	0.574	0.049	0	3	Melk
Ccnb1	0	0.455435	0.575	0.072	0	3	Ccnb1
Nsd2	0	0.45139	0.823	0.407	0	3	Nsd2
Rfc1	0	0.451316	0.881	0.496	0	3	Rfc1
Tacc3	0	0.450282	0.619	0.109	0	3	Tacc3
Tsen34.1	0	0.449552	0.924	0.567	0	3	Tsen34
Alyref	0	0.449148	0.926	0.612	0	3	Alyref
Mad2l1	0	0.448757	0.608	0.095	0	3	Mad2l1
Rfc3	0	0.448462	0.726	0.253	0	3	Rfc3
Sae1	0	0.448367	0.886	0.512	0	3	Sae1
Ncapd3	0	0.445247	0.625	0.134	0	3	Ncapd3
Ube2s.1	0	0.44317	0.994	0.858	0	3	Ube2s
Cenps	0	0.442798	0.605	0.107	0	3	Cenps
Snrpd1.1	0	0.441897	0.99	0.803	0	3	Snrpd1
H2afv.1	0	0.440481	0.994	0.877	0	3	H2afv
Ccne1	0	0.439017	0.559	0.083	0	3	Ccne1
Kif4	0	0.437972	0.537	0.047	0	3	Kif4
Lockd	0	0.437464	0.612	0.13	0	3	Lockd
Nsmce4a	0	0.436742	0.918	0.581	0	3	Nsmce4a
Smchd1	0	0.434946	0.864	0.492	0	3	Smchd1
Ranbp1	0	0.430489	0.996	0.871	0	3	Ranbp1
Mrpl18	0	0.430371	0.952	0.661	0	3	Mrpl18
Ncaph	0	0.428965	0.545	0.066	0	3	Ncaph
Rangap1.1	0	0.425808	0.773	0.348	0	3	Rangap1
Haus4	0	0.424685	0.67	0.2	0	3	Haus4
Tubg1	0	0.423226	0.789	0.363	0	3	Tubg1
Slfn9	0	0.420686	0.487	0.054	0	3	Slfn9
Hpf1	0	0.419488	0.877	0.522	0	3	Hpf1
Mcm2	0	0.417752	0.712	0.273	0	3	Mcm2
Ssrp1	0	0.412986	0.863	0.488	0	3	Ssrp1
Pola1	0	0.410899	0.569	0.11	0	3	Pola1
Fignl1	0	0.410716	0.548	0.083	0	3	Fignl1
Pold3	0	0.410141	0.645	0.18	0	3	Pold3
Neil3	0	0.406176	0.503	0.038	0	3	Neil3
Dscc1	0	0.406081	0.503	0.054	0	3	Dscc1
Rpa3.1	0	0.404837	0.754	0.346	0	3	Rpa3
Hist1h4i	0	0.402962	0.577	0.124	0	3	Hist1h4i
Fam111a	0	0.402278	0.511	0.054	0	3	Fam111a
Ube2t	0	0.401784	0.512	0.054	0	3	Ube2t
Hnrnpd.1	0	0.400625	0.989	0.823	0	3	Hnrnpd
Plk4	0	0.400379	0.55	0.09	0	3	Plk4
Ncapd2	0	0.396401	0.518	0.072	0	3	Ncapd2
Kif20b	0	0.395863	0.516	0.067	0	3	Kif20b
Cdkn2c	0	0.393514	0.594	0.134	0	3	Cdkn2c
Chaf1a	0	0.393223	0.549	0.101	0	3	Chaf1a
Exosc8	0	0.393153	0.74	0.306	0	3	Exosc8
Hmgb1.1	0	0.392896	1	0.974	0	3	Hmgb1
Shcbp1	0	0.389546	0.513	0.053	0	3	Shcbp1
Asf1b	0	0.387955	0.5	0.051	0	3	Asf1b
1810037I17Rik.1	0	0.386543	0.985	0.828	0	3	1810037I17Rik
Kif22	0	0.386496	0.526	0.077	0	3	Kif22
Brca2	0	0.382003	0.513	0.083	0	3	Brca2
Sgo2a	0	0.380495	0.481	0.051	0	3	Sgo2a
Gins4	0	0.37832	0.696	0.273	0	3	Gins4
Lbr	0	0.378162	0.576	0.137	0	3	Lbr
Nuf2	0	0.377396	0.485	0.052	0	3	Nuf2
Vrk1	0	0.376302	0.609	0.162	0	3	Vrk1
Anp32b	0	0.374148	0.997	0.919	0	3	Anp32b
Calm2	0	0.372787	0.989	0.848	0	3	Calm2
Nmral1	0	0.371305	0.588	0.165	0	3	Nmral1
Cenpu	0	0.368829	0.501	0.056	0	3	Cenpu
Lrr1	0	0.366199	0.481	0.045	0	3	Lrr1
Ska1	0	0.36407	0.472	0.041	0	3	Ska1
Psip1	0	0.361227	0.987	0.845	0	3	Psip1
Syce2	0	0.353474	0.513	0.114	0	3	Syce2
Brca1	0	0.352281	0.454	0.045	0	3	Brca1
Aurka	0	0.350289	0.476	0.069	0	3	Aurka
Mxd3	0	0.349063	0.43	0.035	0	3	Mxd3
Syne2	0	0.347328	0.498	0.11	0	3	Syne2
Nudc	0	0.346449	0.966	0.771	0	3	Nudc
Trip13	0	0.346353	0.49	0.078	0	3	Trip13
Mcm10	0	0.34478	0.441	0.044	0	3	Mcm10
Mthfd2	0	0.344337	0.505	0.108	0	3	Mthfd2
Chek1	0	0.343255	0.492	0.084	0	3	Chek1
Eldr	0	0.339916	0.464	0.06	0	3	Eldr
Batf3	0	0.338095	0.505	0.118	0	3	Batf3
Hnrnpab.1	0	0.337124	0.989	0.855	0	3	Hnrnpab
Skp2	0	0.336269	0.529	0.124	0	3	Skp2
Sgo1	0	0.333104	0.44	0.043	0	3	Sgo1
Tex30	0	0.332571	0.563	0.171	0	3	Tex30
Cenpp	0	0.332175	0.484	0.075	0	3	Cenpp
Anln	0	0.32934	0.424	0.042	0	3	Anln
Timeless	0	0.329063	0.476	0.093	0	3	Timeless
Pole	0	0.323015	0.426	0.047	0	3	Pole
Wee1	0	0.322757	0.478	0.088	0	3	Wee1
Exo1	0	0.322196	0.43	0.046	0	3	Exo1
Cdt1	0	0.32167	0.469	0.092	0	3	Cdt1
Aspm	0	0.320541	0.428	0.051	0	3	Aspm
Srsf2	0	0.319246	0.993	0.881	0	3	Srsf2
E2f8	0	0.317544	0.403	0.026	0	3	E2f8
Plk1	0	0.317034	0.422	0.046	0	3	Plk1
Pold1	0	0.316179	0.459	0.083	0	3	Pold1
Dnaaf2	0	0.309947	0.485	0.109	0	3	Dnaaf2
Rpa1	0	0.309408	0.497	0.12	0	3	Rpa1
Hist2h2bb	0	0.308721	0.384	0.02	0	3	Hist2h2bb
Hist1h2bm	0	0.307419	0.378	0.01	0	3	Hist1h2bm
Tcf19	0	0.305872	0.384	0.027	0	3	Tcf19
Prim2	0	0.304781	0.431	0.059	0	3	Prim2
Fxyd6	0	0.304737	0.434	0.067	0	3	Fxyd6
Cit	0	0.300652	0.387	0.034	0	3	Cit
Ccne2	0	0.300617	0.387	0.044	0	3	Ccne2
Brip1os	0	0.299915	0.439	0.083	0	3	Brip1os
Rbl1	0	0.299537	0.43	0.076	0	3	Rbl1
Mms22l	0	0.296741	0.436	0.076	0	3	Mms22l
E2f1	0	0.296357	0.428	0.088	0	3	E2f1
Blm	0	0.293946	0.42	0.071	0	3	Blm
Atad5	0	0.293138	0.421	0.076	0	3	Atad5
Spdl1	0	0.292311	0.398	0.051	0	3	Spdl1
Brip1	0	0.292145	0.37	0.026	0	3	Brip1
Cdc7	0	0.291617	0.425	0.064	0	3	Cdc7
Zwilch	0	0.291537	0.397	0.047	0	3	Zwilch
Depdc1a	0	0.29035	0.391	0.038	0	3	Depdc1a
Dck	0	0.28903	0.443	0.089	0	3	Dck
Cdc25a	0	0.288639	0.476	0.129	0	3	Cdc25a
Trim59	0	0.287805	0.434	0.081	0	3	Trim59
Hist1h3f	0	0.285045	0.35	0.021	0	3	Hist1h3f
Wdr76	0	0.285	0.418	0.072	0	3	Wdr76
Ect2	0	0.284705	0.403	0.051	0	3	Ect2
Cenpn	0	0.284705	0.396	0.043	0	3	Cenpn
Eri1	0	0.283045	0.486	0.139	0	3	Eri1
H3f3b.1	0	0.282699	1	0.991	0	3	H3f3b
Sass6	0	0.280461	0.418	0.075	0	3	Sass6
Mis18a	0	0.27975	0.402	0.058	0	3	Mis18a
Ran.1	0	0.277208	1	0.968	0	3	Ran
Hist1h2af	0	0.276798	0.351	0.008	0	3	Hist1h2af
Foxm1	0	0.274493	0.37	0.035	0	3	Foxm1
Ptma.1	0	0.27305	1	0.994	0	3	Ptma
Srsf3.1	0	0.268782	0.999	0.941	0	3	Srsf3
Cep192	0	0.268765	0.418	0.096	0	3	Cep192
Knstrn	0	0.268565	0.507	0.131	0	3	Knstrn
Rad18	0	0.268482	0.375	0.053	0	3	Rad18
Pkmyt1	0	0.267229	0.357	0.04	0	3	Pkmyt1
Snrpe	0	0.264124	0.991	0.904	0	3	Snrpe
Diaph3	0	0.263977	0.349	0.03	0	3	Diaph3
Cdca7l	0	0.263862	0.423	0.1	0	3	Cdca7l
Sumo2.1	0	0.263642	1	0.964	0	3	Sumo2
Hist1h2bb	0	0.260654	0.334	0.01	0	3	Hist1h2bb
Cenpl	0	0.258888	0.359	0.036	0	3	Cenpl
Kntc1	0	0.258672	0.345	0.029	0	3	Kntc1
Nup85	0	0.257635	0.429	0.101	0	3	Nup85
Ckap2	0	0.257218	0.387	0.072	0	3	Ckap2
Mdc1	0	0.256636	0.388	0.081	0	3	Mdc1
Ercc6l	0	0.254575	0.332	0.033	0	3	Ercc6l
Pola2	0	0.2541	0.384	0.074	0	3	Pola2
Hist2h2aa1	0	0.253398	0.319	0.021	0	3	Hist2h2aa1
Eme1	0	0.25251	0.338	0.032	0	3	Eme1
Cdca4	0	0.251891	0.416	0.094	0	3	Cdca4
Cryba1.1	0	-0.432259	0.982	0.974	0	3	Cryba1
Lsm3	7.38e-308	0.405693	0.854	0.491	1.28e-303	3	Lsm3
Rnaseh2b	5.57e-292	0.332174	0.614	0.231	9.65e-288	3	Rnaseh2b
U2af1	9.81e-289	0.298926	0.986	0.843	1.7e-284	3	U2af1
Lyar	8.91e-287	0.386977	0.821	0.424	1.54e-282	3	Lyar
Neto2	2.24e-286	0.261391	0.461	0.132	3.89e-282	3	Neto2
Smc3	2.66e-286	0.370934	0.945	0.683	4.61e-282	3	Smc3
Ppil1	1.23e-285	0.381238	0.768	0.374	2.13e-281	3	Ppil1
H1f0	3.53e-283	0.463539	0.8	0.449	6.12e-279	3	H1f0
Rad50	3.56e-283	0.373042	0.721	0.321	6.16e-279	3	Rad50
Oard1	1.67e-282	0.34454	0.68	0.287	2.88e-278	3	Oard1
Rad21	1.33e-279	0.38818	0.762	0.372	2.3e-275	3	Rad21
Tfdp1	2.99e-279	0.338396	0.631	0.257	5.18e-275	3	Tfdp1
Ptn.2	4.28e-279	0.435783	0.906	0.5	7.42e-275	3	Ptn
Pold2	5.14e-278	0.315666	0.58	0.216	8.91e-274	3	Pold2
Bub3	1.48e-277	0.39321	0.85	0.488	2.57e-273	3	Bub3
Cntln	3.04e-276	0.342483	0.637	0.254	5.26e-272	3	Cntln
Hspa14	1.3e-274	0.334879	0.679	0.291	2.26e-270	3	Hspa14
Hmgn2.1	2.59e-274	0.318704	0.987	0.852	4.48e-270	3	Hmgn2
Umps	2.78e-274	0.283163	0.505	0.165	4.81e-270	3	Umps
Rif1	7.13e-274	0.381891	0.76	0.369	1.24e-269	3	Rif1
Pgp	1.43e-272	0.356166	0.72	0.322	2.47e-268	3	Pgp
Mis12	7.29e-272	0.257263	0.441	0.131	1.26e-267	3	Mis12
Cep295	2.51e-270	0.270559	0.493	0.159	4.35e-266	3	Cep295
Rnaseh2c	2.77e-270	0.381894	0.901	0.601	4.8e-266	3	Rnaseh2c
Fabp5	2.11e-269	0.40344	0.921	0.598	3.65e-265	3	Fabp5
Baz1b	1.84e-268	0.381139	0.773	0.381	3.19e-264	3	Baz1b
Anp32e	4.45e-266	0.352691	0.949	0.727	7.71e-262	3	Anp32e
Gdf15	3.87e-265	0.336141	0.466	0.148	6.71e-261	3	Gdf15
Rbbp8	6.4e-264	0.274916	0.503	0.167	1.11e-259	3	Rbbp8
Cep57	6.53e-264	0.301395	0.563	0.205	1.13e-259	3	Cep57
Ptges3	6.26e-263	0.337815	0.953	0.74	1.08e-258	3	Ptges3
Snrpa1	6.04e-260	0.37433	0.879	0.536	1.05e-255	3	Snrpa1
Oxct1.1	1.31e-259	0.368899	0.781	0.384	2.27e-255	3	Oxct1
Ndufaf2	1.16e-258	0.341629	0.69	0.315	2e-254	3	Ndufaf2
Gjc1	1.84e-258	0.297246	0.609	0.231	3.19e-254	3	Gjc1
Banf1	3.84e-258	0.323575	0.973	0.774	6.64e-254	3	Banf1
Abracl	5.98e-256	0.271288	0.513	0.173	1.04e-251	3	Abracl
Rnf168	3.05e-251	0.258237	0.479	0.155	5.29e-247	3	Rnf168
Tubb4b.2	7.2e-251	0.390771	0.945	0.648	1.25e-246	3	Tubb4b
Itgb3bp	2.04e-250	0.282053	0.558	0.207	3.54e-246	3	Itgb3bp
Haus1	4.86e-244	0.2844	0.558	0.213	8.42e-240	3	Haus1
Nup62	6.16e-244	0.264009	0.507	0.177	1.07e-239	3	Nup62
Cdkn2d	1.18e-243	0.276732	0.527	0.196	2.04e-239	3	Cdkn2d
Tceal9.1	8.76e-243	0.290067	0.988	0.853	1.52e-238	3	Tceal9
Hmgb3	8.59e-242	0.33951	0.949	0.705	1.49e-237	3	Hmgb3
Rbmx2	8.98e-241	0.274476	0.537	0.202	1.55e-236	3	Rbmx2
Ppih	1.74e-240	0.297962	0.635	0.266	3.01e-236	3	Ppih
Aarsd1	5.26e-240	0.35907	0.811	0.461	9.11e-236	3	Aarsd1
Cdk5rap2	1.91e-237	0.289856	0.561	0.216	3.31e-233	3	Cdk5rap2
Cycs	7.65e-236	0.294267	0.966	0.802	1.33e-231	3	Cycs
Bex1.1	2.54e-230	0.3622	0.924	0.656	4.39e-226	3	Bex1
Pa2g4	3.69e-229	0.342422	0.912	0.62	6.39e-225	3	Pa2g4
Casp8ap2	7.01e-228	0.284403	0.559	0.218	1.21e-223	3	Casp8ap2
Eif1ad	3.64e-227	0.304898	0.655	0.297	6.31e-223	3	Eif1ad
Suz12	5.17e-227	0.352874	0.804	0.47	8.96e-223	3	Suz12
Casp3	8.54e-226	0.256751	0.499	0.18	1.48e-221	3	Casp3
Arl6ip6	7.49e-223	0.31701	0.65	0.298	1.3e-218	3	Arl6ip6
Supt16	1.22e-217	0.351812	0.799	0.465	2.11e-213	3	Supt16
Uchl5	9.96e-216	0.286304	0.625	0.278	1.73e-211	3	Uchl5
Tpm4.1	5.68e-214	0.325439	0.813	0.458	9.84e-210	3	Tpm4
Ccnd2.1	1.64e-213	-0.341075	0.85	0.878	2.83e-209	3	Ccnd2
Cdk4.1	5.39e-211	0.269323	0.982	0.843	9.34e-207	3	Cdk4
Lsm8	3.75e-208	0.330492	0.849	0.542	6.5e-204	3	Lsm8
Uba2	1.69e-205	0.328134	0.868	0.576	2.93e-201	3	Uba2
Ctcf	2.34e-205	0.340469	0.86	0.56	4.05e-201	3	Ctcf
Pmf1	7.57e-205	0.275341	0.597	0.26	1.31e-200	3	Pmf1
Ybx3	8.93e-204	0.304796	0.946	0.728	1.55e-199	3	Ybx3
Dynlt1f	2.96e-199	0.318062	0.8	0.449	5.13e-195	3	Dynlt1f
Srsf7	1.89e-197	0.284231	0.965	0.789	3.27e-193	3	Srsf7
Stub1	4.54e-196	0.282599	0.957	0.756	7.86e-192	3	Stub1
Larp7	5.49e-196	0.31566	0.753	0.409	9.5e-192	3	Larp7
Ppm1g	1.18e-194	0.322923	0.809	0.485	2.05e-190	3	Ppm1g
Cenpx.1	1.42e-194	0.301416	0.717	0.363	2.46e-190	3	Cenpx
Hmgn5	2.26e-194	0.275148	0.602	0.262	3.91e-190	3	Hmgn5
Bex4.1	3.55e-193	0.287432	0.96	0.789	6.15e-189	3	Bex4
Lsm5	4.07e-193	0.321849	0.811	0.504	7.05e-189	3	Lsm5
Phf5a	8.79e-193	0.296921	0.934	0.709	1.52e-188	3	Phf5a
Vars	7.83e-192	0.266546	0.577	0.253	1.36e-187	3	Vars
Msh2	8.02e-192	0.268448	0.58	0.255	1.39e-187	3	Msh2
Naa50	6.48e-191	0.318333	0.79	0.474	1.12e-186	3	Naa50
Kdm5b	5.25e-189	-0.391085	0.134	0.462	9.09e-185	3	Kdm5b
Cbx1.1	4e-185	0.307926	0.921	0.668	6.93e-181	3	Cbx1
Rdx	1.17e-184	0.278548	0.948	0.756	2.03e-180	3	Rdx
Lsm6	1.77e-184	0.297853	0.92	0.682	3.07e-180	3	Lsm6
Timm50	2.25e-184	0.285897	0.679	0.347	3.89e-180	3	Timm50
Pole3	2.63e-184	0.308485	0.741	0.421	4.55e-180	3	Pole3
Maf.2	1.58e-183	-0.369079	0.799	0.832	2.73e-179	3	Maf
Dpy30	1.29e-182	0.298942	0.894	0.644	2.24e-178	3	Dpy30
Rbbp7	1.61e-181	0.305015	0.888	0.609	2.78e-177	3	Rbbp7
Tsen15.1	2.39e-179	0.293109	0.727	0.388	4.13e-175	3	Tsen15
Hnrnpdl	2.79e-179	0.291067	0.93	0.715	4.83e-175	3	Hnrnpdl
Sf3b5	5.38e-179	0.280768	0.941	0.725	9.32e-175	3	Sf3b5
Ssna1	4.43e-178	0.303381	0.812	0.498	7.67e-174	3	Ssna1
Nelfe	2.77e-176	0.282276	0.697	0.373	4.79e-172	3	Nelfe
Fmr1	2.15e-174	0.27667	0.659	0.328	3.73e-170	3	Fmr1
Nupr1.1	5.21e-174	-0.501992	0.774	0.818	9.03e-170	3	Nupr1
E130218I03Rik.2	3.5e-173	-0.405109	0.381	0.614	6.07e-169	3	E130218I03Rik
Gtf2a2	5.93e-173	0.285895	0.9	0.678	1.03e-168	3	Gtf2a2
Ift27	4.62e-172	0.262049	0.615	0.296	8e-168	3	Ift27
Cbx3	8.09e-172	0.277653	0.936	0.718	1.4e-167	3	Cbx3
Gins2	5.56e-170	0.257548	0.525	0.225	9.63e-166	3	Gins2
Tcof1	1.93e-169	0.250382	0.593	0.271	3.34e-165	3	Tcof1
Smarca5	1.59e-168	0.290628	0.907	0.68	2.75e-164	3	Smarca5
Plp2	1.44e-167	0.257573	0.585	0.274	2.49e-163	3	Plp2
Rbbp4	4.92e-166	0.2812	0.918	0.677	8.52e-162	3	Rbbp4
Tra2b.1	7.03e-166	0.285028	0.925	0.692	1.22e-161	3	Tra2b
Parp1	2.03e-165	0.299656	0.777	0.462	3.52e-161	3	Parp1
Pbdc1	2.55e-165	0.283557	0.73	0.411	4.41e-161	3	Pbdc1
Cdkn1c.3	4.68e-165	-0.480645	0.918	0.892	8.1e-161	3	Cdkn1c
Srsf10	3.41e-162	0.289364	0.879	0.634	5.91e-158	3	Srsf10
Mrpl14	8.4e-162	0.292715	0.813	0.517	1.45e-157	3	Mrpl14
Snrnp40	1.71e-161	0.285149	0.771	0.46	2.97e-157	3	Snrnp40
Magoh.1	5.26e-158	0.280202	0.903	0.669	9.11e-154	3	Magoh
Mip.1	2.18e-156	-0.359583	0.666	0.744	3.78e-152	3	Mip
Ppig	3.08e-156	0.281525	0.901	0.652	5.34e-152	3	Ppig
Maz	5.65e-155	0.280934	0.769	0.455	9.78e-151	3	Maz
Ppp1cc	6.43e-152	0.278449	0.812	0.506	1.11e-147	3	Ppp1cc
G3bp1	2.24e-150	0.256753	0.933	0.75	3.87e-146	3	G3bp1
Elof1	1.85e-147	0.271987	0.882	0.62	3.2e-143	3	Elof1
Brd8	4.13e-147	0.275071	0.741	0.44	7.15e-143	3	Brd8
Anapc11	2.5e-145	0.255974	0.704	0.391	4.34e-141	3	Anapc11
Cdc123	5.11e-144	0.269449	0.774	0.476	8.86e-140	3	Cdc123
Dcakd	6.31e-143	0.269605	0.774	0.473	1.09e-138	3	Dcakd
Nop56	7.15e-141	0.276557	0.845	0.572	1.24e-136	3	Nop56
Timm8a1	7.81e-141	0.26678	0.727	0.432	1.35e-136	3	Timm8a1
Arpp19	8.2e-141	0.268209	0.84	0.583	1.42e-136	3	Arpp19
Med30	4.03e-140	0.269245	0.8	0.531	6.98e-136	3	Med30
Kpnb1	7.41e-138	0.265259	0.761	0.467	1.28e-133	3	Kpnb1
Mxd4	6.19e-136	-0.307553	0.069	0.333	1.07e-131	3	Mxd4
Ubald2	2.34e-135	0.268346	0.75	0.459	4.06e-131	3	Ubald2
Anapc5.1	6.47e-135	0.250777	0.926	0.72	1.12e-130	3	Anapc5
Mettl9	1.88e-134	0.260424	0.866	0.609	3.25e-130	3	Mettl9
Rnps1	9.14e-134	0.257168	0.888	0.671	1.58e-129	3	Rnps1
Marcks.1	9.15e-134	0.264243	0.909	0.663	1.58e-129	3	Marcks
Pdcd4	3.14e-133	-0.267138	0.705	0.775	5.44e-129	3	Pdcd4
Eif4a3	1.26e-132	0.261174	0.851	0.582	2.19e-128	3	Eif4a3
Gm26802	1.62e-132	0.262463	0.438	0.189	2.81e-128	3	Gm26802
Mrpl51	1.09e-131	0.25703	0.889	0.638	1.88e-127	3	Mrpl51
Acp1	2.9e-131	0.254486	0.897	0.659	5.02e-127	3	Acp1
Crygs.1	3.23e-131	-0.39103	0.742	0.797	5.59e-127	3	Crygs
0610010K14Rik	3.27e-131	0.253074	0.747	0.448	5.67e-127	3	0610010K14Rik
Taf15	1.48e-129	0.253807	0.716	0.421	2.56e-125	3	Taf15
Ccn1.2	1.01e-128	0.358515	0.861	0.56	1.74e-124	3	Ccn1
Ak2	1.05e-127	0.255069	0.863	0.63	1.82e-123	3	Ak2
Arl6ip1.2	4.52e-127	0.267987	0.919	0.727	7.82e-123	3	Arl6ip1
Pkn2	3.91e-126	0.254722	0.773	0.479	6.77e-122	3	Pkn2
Actl6a	4.02e-126	0.250293	0.77	0.485	6.97e-122	3	Actl6a
Ccdc80.3	4.93e-125	-0.431358	0.077	0.322	8.53e-121	3	Ccdc80
Cops3	1.97e-124	0.250865	0.759	0.479	3.41e-120	3	Cops3
Mest.3	2.32e-123	0.296311	0.971	0.726	4.02e-119	3	Mest
4930523C07Rik.1	1.35e-121	0.25019	0.717	0.406	2.34e-117	3	4930523C07Rik
Rbmxl1	1.56e-120	0.252947	0.842	0.58	2.71e-116	3	Rbmxl1
Ccdc88a	2.44e-120	0.258665	0.757	0.482	4.22e-116	3	Ccdc88a
Ipo5.1	8.89e-120	0.251524	0.809	0.532	1.54e-115	3	Ipo5
Rbm24.3	6.21e-116	-0.444426	0.063	0.291	1.07e-111	3	Rbm24
Ogn.1	1.26e-115	-0.345374	0.277	0.489	2.18e-111	3	Ogn
Crybb1.2	2.14e-114	-0.564866	0.712	0.73	3.71e-110	3	Crybb1
Cryba2.2	7.78e-106	-0.620552	0.677	0.704	1.35e-101	3	Cryba2
Gpx1.1	7.45e-105	-0.252015	0.681	0.735	1.29e-100	3	Gpx1
Cald1.1	1.18e-89	-0.260025	0.762	0.768	2.04e-85	3	Cald1
Kif3a.2	1.32e-84	-0.271741	0.515	0.6	2.28e-80	3	Kif3a
Tmem40.2	1.08e-83	-0.292049	0.144	0.329	1.86e-79	3	Tmem40
Adra2c.3	4.57e-78	-0.265373	0.133	0.317	7.92e-74	3	Adra2c
Samd5.2	2.23e-65	-0.255189	0.243	0.395	3.86e-61	3	Samd5
Crygn.2	2.23e-63	-0.514869	0.302	0.42	3.87e-59	3	Crygn
Cryge.2	3.96e-61	-0.393196	0.537	0.582	6.86e-57	3	Cryge
Cd24a.2	1.68e-52	-0.375702	0.398	0.472	2.91e-48	3	Cd24a
Cryba4.3	3.72e-36	-0.428936	0.334	0.405	6.45e-32	3	Cryba4
Pmp22.3	5.25e-23	-0.342004	0.525	0.487	9.1e-19	3	Pmp22
Id1.3	6.36e-19	-0.261493	0.411	0.425	1.1e-14	3	Id1
Hes5.1	0	1.06484	0.75	0.286	0	4	Hes5
Hes1.2	0	0.696724	0.992	0.768	0	4	Hes1
Ccn1.3	0	0.690775	0.892	0.563	0	4	Ccn1
Gm17056	0	0.628134	0.572	0.148	0	4	Gm17056
Btg2.1	0	0.506428	1	0.925	0	4	Btg2
Ier2.2	0	0.505524	0.964	0.817	0	4	Ier2
Jun.1	0	0.489291	0.998	0.917	0	4	Jun
Fos.1	0	0.367954	1	0.97	0	4	Fos
Egr1.1	0	0.335643	1	0.949	0	4	Egr1
Junb.1	5.19e-288	0.329461	0.996	0.925	9e-284	4	Junb
Lsmem1	3.66e-283	0.299221	0.261	0.043	6.33e-279	4	Lsmem1
Arhgef2.1	6.87e-267	0.497416	0.788	0.451	1.19e-262	4	Arhgef2
Egr2.1	3.66e-261	0.483061	0.576	0.224	6.33e-257	4	Egr2
Nr4a1.2	1.65e-245	0.510091	0.622	0.27	2.86e-241	4	Nr4a1
Egr3	6.24e-231	0.522907	0.699	0.369	1.08e-226	4	Egr3
Dusp1.2	2.12e-184	0.418829	0.894	0.721	3.68e-180	4	Dusp1
Zfp36	2.74e-173	0.435819	0.764	0.483	4.75e-169	4	Zfp36
Maff	6.22e-161	0.389023	0.507	0.235	1.08e-156	4	Maff
Fgfbp3.1	6.37e-157	0.364199	0.6	0.321	1.1e-152	4	Fgfbp3
Rap2b.2	6.18e-156	0.315916	0.92	0.766	1.07e-151	4	Rap2b
Ifrd1	2.43e-149	0.379466	0.574	0.324	4.2e-145	4	Ifrd1
Irf1	5.24e-143	0.360945	0.427	0.183	9.08e-139	4	Irf1
Socs3.2	1.05e-142	0.374978	0.892	0.737	1.82e-138	4	Socs3
Fhl2.1	2.6e-138	0.315246	0.509	0.255	4.5e-134	4	Fhl2
Daam2.1	2.64e-127	0.314458	0.782	0.567	4.56e-123	4	Daam2
Id3.1	7.12e-127	0.261808	0.943	0.904	1.23e-122	4	Id3
Mest.4	1.19e-116	0.303178	0.942	0.733	2.07e-112	4	Mest
Atf3.2	1.88e-111	0.396076	0.488	0.253	3.25e-107	4	Atf3
Ccn2.2	4.45e-111	0.395234	0.601	0.366	7.71e-107	4	Ccn2
Lim2.1	1.23e-110	-0.272448	0.831	0.872	2.12e-106	4	Lim2
Stat3	6.33e-109	0.300852	0.561	0.328	1.1e-104	4	Stat3
Klf6	4e-108	0.371236	0.472	0.259	6.93e-104	4	Klf6
Pnrc1	6.38e-108	0.267594	0.842	0.704	1.11e-103	4	Pnrc1
St8sia2.1	1.97e-107	0.286807	0.745	0.518	3.41e-103	4	St8sia2
Rbm24.4	3.15e-103	-0.440717	0.051	0.288	5.46e-99	4	Rbm24
Sertad1	2.24e-97	0.278114	0.595	0.39	3.89e-93	4	Sertad1
Frat2	3.82e-96	0.287588	0.434	0.237	6.62e-92	4	Frat2
Flrt3	1e-88	0.317034	0.534	0.348	1.74e-84	4	Flrt3
Cdkn1c.4	1.95e-88	-0.421532	0.876	0.897	3.38e-84	4	Cdkn1c
Vcl	2.08e-88	0.29572	0.531	0.331	3.6e-84	4	Vcl
Ddit3	7.72e-88	0.281769	0.429	0.237	1.34e-83	4	Ddit3
Ccdc80.4	3.74e-86	-0.384729	0.098	0.315	6.48e-82	4	Ccdc80
Cited2.1	1.73e-85	0.297903	0.804	0.653	3e-81	4	Cited2
Fosb.3	2.38e-85	0.273541	0.936	0.775	4.12e-81	4	Fosb
Inhba.1	1.38e-82	0.259224	0.585	0.372	2.4e-78	4	Inhba
Cryba1.2	6.07e-81	-0.262337	0.984	0.974	1.05e-76	4	Cryba1
Irak2.1	8.26e-79	0.268003	0.582	0.386	1.43e-74	4	Irak2
Pmp22.4	2.95e-77	-0.471009	0.336	0.506	5.11e-73	4	Pmp22
Ywhah.2	3.13e-77	-0.296186	0.537	0.687	5.41e-73	4	Ywhah
Insig1	3.43e-69	0.268278	0.401	0.238	5.93e-65	4	Insig1
Cryba2.3	7.24e-59	-0.561426	0.61	0.71	1.25e-54	4	Cryba2
Crygn.3	9.14e-53	-0.47963	0.273	0.421	1.58e-48	4	Crygn
Nupr1.2	2.69e-51	-0.311791	0.751	0.82	4.67e-47	4	Nupr1
Id1.4	4.77e-51	-0.342569	0.284	0.437	8.27e-47	4	Id1
Chka.1	1.53e-45	0.265703	0.595	0.467	2.65e-41	4	Chka
Acta2.3	8.84e-45	0.281133	0.656	0.534	1.53e-40	4	Acta2
Cryba4.4	4.82e-43	-0.430941	0.268	0.41	8.35e-39	4	Cryba4
Crybb1.3	2.66e-41	-0.458031	0.681	0.733	4.61e-37	4	Crybb1
Cd24a.3	1.81e-32	-0.28836	0.365	0.474	3.14e-28	4	Cd24a
Cryge.3	6.33e-21	-0.270412	0.525	0.582	1.1e-16	4	Cryge
Hmgb2.4	0	0.758099	0.969	0.569	0	5	Hmgb2
Pclaf.4	0	0.748385	0.79	0.211	0	5	Pclaf
Top2a.4	0	0.731482	0.723	0.204	0	5	Top2a
Cdk1.4	0	0.680126	0.735	0.223	0	5	Cdk1
Gmnn.4	0	0.678022	0.842	0.218	0	5	Gmnn
Smc2.4	0	0.619753	0.774	0.274	0	5	Smc2
Mcm3.2	0	0.59234	0.743	0.261	0	5	Mcm3
Atad2.4	0	0.575691	0.719	0.191	0	5	Atad2
Tipin.2	0	0.553512	0.883	0.411	0	5	Tipin
Uhrf1.1	0	0.544766	0.657	0.155	0	5	Uhrf1
Lig1.4	0	0.538734	0.745	0.23	0	5	Lig1
Mcm6.2	0	0.538506	0.701	0.253	0	5	Mcm6
Dnajc9.4	0	0.528818	0.808	0.31	0	5	Dnajc9
Nasp.3	0	0.528398	0.967	0.667	0	5	Nasp
Tk1.4	0	0.516869	0.708	0.186	0	5	Tk1
Dhfr.2	0	0.514272	0.698	0.214	0	5	Dhfr
Mcm4.2	0	0.509291	0.672	0.226	0	5	Mcm4
Hells.2	0	0.505148	0.641	0.192	0	5	Hells
Ung	0	0.492193	0.514	0.081	0	5	Ung
Mcm5.1	0	0.486806	0.633	0.175	0	5	Mcm5
Rrm2.2	0	0.4817	0.596	0.155	0	5	Rrm2
Rrm1.3	0	0.459116	0.69	0.214	0	5	Rrm1
Dtl.1	0	0.457144	0.575	0.158	0	5	Dtl
Clspn.1	0	0.389229	0.507	0.122	0	5	Clspn
Rad51ap1.1	0	0.37908	0.497	0.104	0	5	Rad51ap1
Prim1.1	0	0.374368	0.546	0.142	0	5	Prim1
Mcm7.2	4.23e-305	0.515197	0.759	0.307	7.33e-301	5	Mcm7
Cenpk.1	7.06e-296	0.375327	0.546	0.148	1.22e-291	5	Cenpk
Chaf1a.1	5.7e-295	0.357427	0.488	0.123	9.88e-291	5	Chaf1a
Psmc3ip.1	8.21e-295	0.408611	0.62	0.192	1.42e-290	5	Psmc3ip
Rpa2.1	8.75e-289	0.436654	0.631	0.207	1.52e-284	5	Rpa2
Tyms.4	1.69e-288	0.458835	0.71	0.243	2.92e-284	5	Tyms
Dut.3	1.12e-281	0.51773	0.958	0.637	1.94e-277	5	Dut
Ezh2.2	5.87e-280	0.499697	0.813	0.354	1.02e-275	5	Ezh2
Spc24.4	3.44e-275	0.486456	0.667	0.221	5.96e-271	5	Spc24
Rfc4.1	1.41e-271	0.42455	0.682	0.243	2.44e-267	5	Rfc4
Pcna.4	2.36e-271	0.530081	0.827	0.385	4.08e-267	5	Pcna
Usp1.2	1.11e-268	0.459139	0.741	0.303	1.92e-264	5	Usp1
Chaf1b.1	1.92e-268	0.352527	0.46	0.117	3.32e-264	5	Chaf1b
Gins2.1	1.14e-264	0.449989	0.621	0.229	1.98e-260	5	Gins2
Cenph.1	8.91e-260	0.363518	0.544	0.155	1.54e-255	5	Cenph
Fen1.1	7.1e-258	0.369325	0.559	0.174	1.23e-253	5	Fen1
Topbp1.1	1.77e-256	0.423158	0.677	0.258	3.06e-252	5	Topbp1
Hjurp.1	1.04e-253	0.43612	0.607	0.216	1.81e-249	5	Hjurp
Dek.3	2.44e-253	0.466216	0.962	0.675	4.23e-249	5	Dek
H2afz.2	2.5e-252	0.353501	1	0.959	4.33e-248	5	H2afz
Ncaph.1	5.9e-243	0.270764	0.398	0.095	1.02e-238	5	Ncaph
Smc4.3	2.29e-242	0.521918	0.704	0.3	3.97e-238	5	Smc4
Slfn9.1	1.51e-240	0.332878	0.356	0.08	2.61e-236	5	Slfn9
Fignl1.1	1.27e-238	0.290236	0.426	0.11	2.19e-234	5	Fignl1
Chek1.1	5.26e-237	0.299172	0.411	0.106	9.1e-233	5	Chek1
Tmpo.2	4.97e-236	0.483415	0.873	0.5	8.61e-232	5	Tmpo
E2f1.1	1.09e-234	0.308991	0.399	0.103	1.89e-230	5	E2f1
Exo1.1	2.26e-234	0.250587	0.326	0.069	3.91e-230	5	Exo1
Lmnb1.3	1.94e-232	0.471784	0.799	0.399	3.36e-228	5	Lmnb1
Aurkb.1	2.81e-232	0.400272	0.461	0.131	4.87e-228	5	Aurkb
Wee1.1	2.34e-231	0.278261	0.416	0.108	4.06e-227	5	Wee1
Sgo2a.1	3.53e-228	0.31787	0.341	0.078	6.12e-224	5	Sgo2a
Cks1b.3	3.43e-227	0.433525	0.941	0.681	5.94e-223	5	Cks1b
Rad51.1	2.49e-226	0.288463	0.439	0.118	4.31e-222	5	Rad51
Tuba1b.2	4.76e-225	0.356405	0.988	0.892	8.25e-221	5	Tuba1b
Cenpm.2	6.58e-221	0.367822	0.574	0.19	1.14e-216	5	Cenpm
Tubb5.2	1.9e-220	0.279693	0.997	0.956	3.3e-216	5	Tubb5
Kif20b.1	1.93e-214	0.313323	0.372	0.095	3.35e-210	5	Kif20b
Dscc1.1	7.8e-210	0.264334	0.346	0.083	1.35e-205	5	Dscc1
Cenps.1	2.36e-208	0.288212	0.457	0.137	4.08e-204	5	Cenps
Cdca8.4	3.25e-206	0.480104	0.577	0.212	5.63e-202	5	Cdca8
Ckap2l.1	3.19e-205	0.312172	0.4	0.111	5.53e-201	5	Ckap2l
Pbk.2	2.66e-200	0.385327	0.517	0.169	4.6e-196	5	Pbk
Dnmt1.1	3.12e-196	0.375733	0.637	0.262	5.41e-192	5	Dnmt1
Stmn1.4	1.44e-194	0.46004	0.974	0.773	2.5e-190	5	Stmn1
Mns1.1	2.72e-194	0.288152	0.438	0.133	4.72e-190	5	Mns1
Mad2l1.1	7.3e-193	0.273362	0.429	0.129	1.27e-188	5	Mad2l1
Knl1.1	1.93e-191	0.291918	0.359	0.096	3.33e-187	5	Knl1
Ccdc34.3	3.27e-190	0.43236	0.902	0.615	5.66e-186	5	Ccdc34
Aspm.1	5.04e-190	0.289337	0.307	0.075	8.72e-186	5	Aspm
Plk1.1	1.18e-188	0.31552	0.294	0.07	2.04e-184	5	Plk1
Siva1.2	3.71e-187	0.372079	0.956	0.728	6.42e-183	5	Siva1
Ncapg2.1	8.22e-184	0.261281	0.394	0.113	1.42e-179	5	Ncapg2
Rfc5.1	3.73e-180	0.293365	0.512	0.184	6.46e-176	5	Rfc5
Dbf4.1	7.44e-180	0.333448	0.479	0.172	1.29e-175	5	Dbf4
Birc5.4	2.16e-179	0.521705	0.594	0.247	3.74e-175	5	Birc5
Orc6.2	2.59e-179	0.386944	0.73	0.362	4.49e-175	5	Orc6
Cbx5.1	4.58e-176	0.37281	0.9	0.641	7.93e-172	5	Cbx5
Cdc20	2.02e-175	0.455276	0.388	0.127	3.5e-171	5	Cdc20
Cdt1.1	2.75e-175	0.265847	0.38	0.113	4.77e-171	5	Cdt1
Aurka.1	8.65e-175	0.307202	0.336	0.095	1.5e-170	5	Aurka
Hirip3.2	9.13e-174	0.369289	0.656	0.299	1.58e-169	5	Hirip3
Dtymk.2	5.64e-173	0.347304	0.943	0.732	9.76e-169	5	Dtymk
Ccna2.1	1.6e-171	0.373837	0.429	0.146	2.76e-167	5	Ccna2
Cenpw.4	5.03e-168	0.347756	0.563	0.222	8.71e-164	5	Cenpw
Mis18bp1.1	1.17e-166	0.292221	0.321	0.088	2.03e-162	5	Mis18bp1
Kif15.1	9.57e-166	0.275566	0.417	0.131	1.66e-161	5	Kif15
Prc1.1	3.84e-165	0.46296	0.41	0.141	6.65e-161	5	Prc1
Snrpd1.2	4.84e-161	0.29531	0.96	0.813	8.39e-157	5	Snrpd1
Cenpq.1	2.66e-157	0.279523	0.503	0.193	4.61e-153	5	Cenpq
Hat1.1	5.48e-156	0.357319	0.694	0.36	9.5e-152	5	Hat1
Lsm2.1	4.32e-155	0.357749	0.839	0.534	7.48e-151	5	Lsm2
Ncapd3.1	1.21e-151	0.252391	0.457	0.166	2.09e-147	5	Ncapd3
Mcm2.1	7.85e-150	0.345789	0.615	0.297	1.36e-145	5	Mcm2
Spc25.1	1.01e-149	0.329514	0.371	0.121	1.74e-145	5	Spc25
Rfc3.1	2.11e-148	0.330672	0.595	0.281	3.66e-144	5	Rfc3
Mki67.2	1.97e-147	0.425321	0.496	0.198	3.41e-143	5	Mki67
Selenoh.3	3.97e-145	0.353019	0.909	0.686	6.87e-141	5	Selenoh
Incenp.1	3.72e-144	0.315817	0.421	0.154	6.44e-140	5	Incenp
Bub1b.1	3.97e-144	0.261694	0.366	0.12	6.87e-140	5	Bub1b
Batf3.1	1.49e-143	0.251329	0.402	0.141	2.58e-139	5	Batf3
Rfc2.1	3.37e-143	0.330772	0.722	0.381	5.83e-139	5	Rfc2
Cdkn2c.1	1.83e-141	0.276513	0.432	0.163	3.18e-137	5	Cdkn2c
Kif11.1	4.52e-139	0.293954	0.352	0.115	7.82e-135	5	Kif11
Ccnb1.1	1.64e-137	0.411935	0.325	0.11	2.85e-133	5	Ccnb1
Kpna2	9.04e-137	0.251083	0.299	0.092	1.57e-132	5	Kpna2
Nxt1.1	1.22e-135	0.288604	0.624	0.292	2.11e-131	5	Nxt1
Fbxo5.1	1.68e-132	0.250737	0.395	0.135	2.9e-128	5	Fbxo5
Hmmr.1	7.42e-132	0.361485	0.306	0.101	1.29e-127	5	Hmmr
Pimreg	2.03e-131	0.303092	0.268	0.078	3.52e-127	5	Pimreg
Nucks1.2	3.1e-129	0.330355	0.891	0.696	5.37e-125	5	Nucks1
Cenpe.1	1.64e-127	0.381715	0.385	0.149	2.83e-123	5	Cenpe
Cks2.3	1.25e-126	0.491033	0.577	0.302	2.17e-122	5	Cks2
Haus4.1	3.03e-123	0.254989	0.521	0.229	5.25e-119	5	Haus4
Tpx2.1	4.78e-123	0.346845	0.372	0.141	8.27e-119	5	Tpx2
Dctpp1.1	2.78e-119	0.307638	0.846	0.582	4.82e-115	5	Dctpp1
Exosc8.1	7.96e-119	0.283823	0.637	0.33	1.38e-114	5	Exosc8
Cenpf.4	5.84e-118	0.539294	0.45	0.209	1.01e-113	5	Cenpf
Hnrnpd.2	2.62e-115	0.251354	0.96	0.832	4.53e-111	5	Hnrnpd
Knstrn.1	1.06e-113	0.298207	0.386	0.154	1.84e-109	5	Knstrn
Kif23.1	3.1e-113	0.272637	0.285	0.095	5.36e-109	5	Kif23
Mrpl18.1	4.63e-112	0.283649	0.885	0.677	8.01e-108	5	Mrpl18
Nusap1.1	1.51e-111	0.3574	0.323	0.12	2.62e-107	5	Nusap1
Tsen34.2	2.02e-111	0.300264	0.848	0.587	3.5e-107	5	Tsen34
Cdca7.1	1.45e-109	0.275638	0.608	0.308	2.52e-105	5	Cdca7
Slbp.2	4.19e-107	0.312831	0.755	0.467	7.26e-103	5	Slbp
Mest.5	1.3e-105	0.316746	0.97	0.735	2.25e-101	5	Mest
Smc1a.1	1.99e-105	0.29538	0.864	0.652	3.44e-101	5	Smc1a
Smc6.1	2.4e-105	0.298238	0.781	0.51	4.15e-101	5	Smc6
Racgap1.1	4.23e-104	0.28875	0.386	0.163	7.33e-100	5	Racgap1
Cryba1.3	3.88e-103	-0.308847	0.985	0.974	6.72e-99	5	Cryba1
H2afx.4	1.08e-102	0.425243	0.702	0.46	1.87e-98	5	H2afx
Ube2c.2	9.21e-102	0.609458	0.386	0.179	1.6e-97	5	Ube2c
Casp8ap2.1	2.69e-99	0.255056	0.489	0.236	4.66e-95	5	Casp8ap2
Pgp.1	2.1e-96	0.256409	0.623	0.345	3.64e-92	5	Pgp
Jpt1.2	2.87e-94	0.357477	0.713	0.493	4.98e-90	5	Jpt1
Ppil1.1	6.76e-94	0.260653	0.675	0.396	1.17e-89	5	Ppil1
Cdkn1c.5	1.05e-93	-0.445062	0.9	0.895	1.81e-89	5	Cdkn1c
Rad50.1	1.74e-93	0.263844	0.618	0.344	3.02e-89	5	Rad50
Lsm8.1	2.23e-91	0.266098	0.793	0.558	3.87e-87	5	Lsm8
Nsmce4a.1	4.13e-88	0.261787	0.833	0.601	7.15e-84	5	Nsmce4a
Lsm3.1	2.46e-87	0.265807	0.752	0.513	4.27e-83	5	Lsm3
Nde1	2.73e-86	0.266555	0.431	0.217	4.73e-82	5	Nde1
Cdca3.2	9.24e-84	0.329397	0.407	0.198	1.6e-79	5	Cdca3
Maf.3	8.92e-83	-0.287089	0.822	0.829	1.55e-78	5	Maf
Alyref.1	3.11e-82	0.251458	0.846	0.63	5.39e-78	5	Alyref
Rbm24.5	1.64e-81	-0.434003	0.052	0.283	2.84e-77	5	Rbm24
Paics.2	3.37e-81	0.257084	0.839	0.626	5.83e-77	5	Paics
Ssrp1.1	6.64e-80	0.255978	0.761	0.51	1.15e-75	5	Ssrp1
Ccdc80.5	3.5e-78	-0.407577	0.083	0.313	6.07e-74	5	Ccdc80
Kdm5b.1	8.09e-56	-0.25539	0.251	0.44	1.4e-51	5	Kdm5b
Crybb1.4	5.4e-52	-0.502499	0.722	0.729	9.36e-48	5	Crybb1
Nupr1.3	2.63e-48	-0.329811	0.807	0.814	4.55e-44	5	Nupr1
Cryba2.4	3.16e-47	-0.553066	0.7	0.701	5.47e-43	5	Cryba2
Ccn1.4	7.06e-47	0.251624	0.801	0.576	1.22e-42	5	Ccn1
Crygn.4	8.67e-46	-0.505835	0.283	0.417	1.5e-41	5	Crygn
Tmem40.3	1.77e-43	-0.250729	0.164	0.321	3.06e-39	5	Tmem40
Id1.5	2.49e-41	-0.363502	0.298	0.433	4.32e-37	5	Id1
Cenpa.1	4.22e-36	0.298772	0.322	0.201	7.32e-32	5	Cenpa
Cryge.4	6.98e-31	-0.340701	0.532	0.58	1.21e-26	5	Cryge
Cryba4.5	1.03e-27	-0.424223	0.311	0.404	1.78e-23	5	Cryba4
Pmp22.5	1.29e-24	-0.357638	0.466	0.493	2.23e-20	5	Pmp22
Atf3.3	1.38e-21	-0.255582	0.179	0.281	2.38e-17	5	Atf3
Cd24a.4	1.56e-21	-0.302772	0.426	0.467	2.7e-17	5	Cd24a
Arl6ip1.3	8.69e-20	0.252484	0.811	0.742	1.5e-15	5	Arl6ip1
Cenpa.2	0	1.09141	0.883	0.159	0	6	Cenpa
Ccnb2	0	0.762005	0.675	0.114	0	6	Ccnb2
Stmn1.5	0	0.671917	0.996	0.771	0	6	Stmn1
Lockd.1	0	0.632186	0.637	0.147	0	6	Lockd
Knstrn.2	0	0.615935	0.593	0.139	0	6	Knstrn
Cdca3.3	0	0.592845	0.651	0.18	0	6	Cdca3
Cenpf.5	0	0.561563	0.647	0.195	0	6	Cenpf
H2afv.2	0	0.513587	0.995	0.882	0	6	H2afv
H2afz.3	0	0.504479	1	0.959	0	6	H2afz
Hmgn2.2	0	0.501611	0.99	0.857	0	6	Hmgn2
Ube2s.2	0	0.462484	0.965	0.866	0	6	Ube2s
Ptms.1	0	0.369793	0.982	0.903	0	6	Ptms
Dynll1	0	0.360148	0.991	0.962	0	6	Dynll1
Cdkn3	0	0.323428	0.311	0.048	0	6	Cdkn3
Hist1h2bc.2	1.74e-305	0.634561	0.73	0.304	3.02e-301	6	Hist1h2bc
Hmgb1.2	9.71e-300	0.285809	0.999	0.976	1.68e-295	6	Hmgb1
Hsp90b1.1	4.07e-287	0.309505	0.995	0.941	7.04e-283	6	Hsp90b1
Birc5.5	5.65e-284	0.609507	0.704	0.239	9.78e-280	6	Birc5
Selenoh.4	1.04e-257	0.473238	0.914	0.686	1.79e-253	6	Selenoh
Cenpw.5	1.29e-229	0.46373	0.588	0.221	2.23e-225	6	Cenpw
H1fx.2	2.01e-217	0.445753	0.892	0.669	3.48e-213	6	H1fx
Tubb4b.3	3.85e-203	0.476124	0.864	0.666	6.68e-199	6	Tubb4b
Hmgb2.5	3.6e-194	0.614928	0.852	0.578	6.24e-190	6	Hmgb2
Hmgn1.1	2.17e-185	0.253682	0.978	0.924	3.76e-181	6	Hmgn1
Hist1h1c.2	1.56e-182	0.543623	0.713	0.426	2.7e-178	6	Hist1h1c
Ccnd2.2	2.04e-172	-0.434098	0.684	0.889	3.53e-168	6	Ccnd2
Lsm4	9.25e-167	0.26445	0.944	0.864	1.6e-162	6	Lsm4
Rnaseh2c.1	4.79e-164	0.378673	0.82	0.619	8.29e-160	6	Rnaseh2c
Cd9	3.97e-162	0.278904	0.346	0.102	6.88e-158	6	Cd9
Cenpe.2	3.85e-157	0.374446	0.422	0.147	6.66e-153	6	Cenpe
Ptn.3	5.46e-156	0.416009	0.813	0.523	9.46e-152	6	Ptn
Mki67.3	3.39e-144	0.359071	0.516	0.197	5.86e-140	6	Mki67
Cdca8.5	4.05e-135	0.388894	0.519	0.217	7.01e-131	6	Cdca8
Ccdc34.4	3.49e-128	0.364659	0.819	0.622	6.05e-124	6	Ccdc34
Prdx4.1	4.04e-125	0.267852	0.919	0.825	7e-121	6	Prdx4
Hmgn3	5.34e-124	0.251752	0.894	0.817	9.25e-120	6	Hmgn3
Anp32e.1	1.12e-123	0.290746	0.862	0.743	1.94e-119	6	Anp32e
Fdps.1	7.03e-120	0.36807	0.666	0.431	1.22e-115	6	Fdps
Smim11.1	1.13e-114	0.316133	0.733	0.558	1.96e-110	6	Smim11
Hmgcs1.1	2.31e-100	0.348536	0.65	0.426	4.01e-96	6	Hmgcs1
Rangap1.2	4.99e-100	0.339447	0.591	0.379	8.64e-96	6	Rangap1
Hmgn5.1	1.79e-96	0.306588	0.508	0.282	3.09e-92	6	Hmgn5
Cenpm.3	5.25e-96	0.274163	0.445	0.201	9.1e-92	6	Cenpm
Racgap1.2	7.28e-91	0.278542	0.373	0.164	1.26e-86	6	Racgap1
Cdc20.1	5.43e-90	0.339364	0.318	0.133	9.4e-86	6	Cdc20
Lim2.2	4.72e-86	-0.286258	0.786	0.874	8.18e-82	6	Lim2
Nde1.1	1.01e-84	0.291468	0.42	0.218	1.75e-80	6	Nde1
H1f0.1	5.76e-84	0.318618	0.663	0.473	9.98e-80	6	H1f0
Msmo1	4.54e-81	0.295992	0.482	0.276	7.87e-77	6	Msmo1
Lsm5.1	9.99e-80	0.279654	0.676	0.526	1.73e-75	6	Lsm5
Mcm3.3	4.59e-78	-0.311516	0.069	0.313	7.94e-74	6	Mcm3
Idi1.1	3.33e-73	0.282317	0.494	0.294	5.78e-69	6	Idi1
Rbm24.6	1.88e-69	-0.398834	0.065	0.282	3.26e-65	6	Rbm24
Ccnd1.1	5.13e-67	-0.292342	0.563	0.789	8.88e-63	6	Ccnd1
Cyp51.1	6.16e-62	0.256865	0.526	0.352	1.07e-57	6	Cyp51
Hmgcr	2.29e-61	0.264929	0.535	0.371	3.97e-57	6	Hmgcr
Cryba1.4	2.55e-59	-0.263002	0.968	0.975	4.42e-55	6	Cryba1
H2afx.5	3.47e-59	0.256551	0.653	0.464	6.01e-55	6	H2afx
Slbp.3	1.48e-58	-0.27186	0.267	0.504	2.56e-54	6	Slbp
Mcm6.3	2.9e-55	-0.261022	0.099	0.299	5.03e-51	6	Mcm6
Pmp22.6	1.16e-54	-0.431701	0.327	0.504	2.02e-50	6	Pmp22
Cryba2.5	7.47e-51	-0.571503	0.579	0.711	1.29e-46	6	Cryba2
Crybb1.5	3.33e-49	-0.511018	0.61	0.737	5.77e-45	6	Crybb1
Cks2.4	2.94e-47	0.333775	0.453	0.312	5.1e-43	6	Cks2
Pcna.5	5.13e-43	-0.280543	0.254	0.429	8.89e-39	6	Pcna
Crygn.5	1.66e-42	-0.466112	0.257	0.419	2.87e-38	6	Crygn
Nupr1.4	8.99e-42	-0.324176	0.742	0.819	1.56e-37	6	Nupr1
Lig1.5	4.36e-41	-0.252867	0.114	0.278	7.56e-37	6	Lig1
Ccdc80.6	1.02e-39	-0.281251	0.145	0.307	1.76e-35	6	Ccdc80
Atf3.4	3.39e-34	-0.274407	0.133	0.284	5.87e-30	6	Atf3
Id1.6	9.92e-30	-0.267864	0.288	0.433	1.72e-25	6	Id1
Cryba4.6	2.65e-28	-0.398922	0.273	0.407	4.59e-24	6	Cryba4
Cd24a.5	1.74e-20	-0.250902	0.364	0.471	3.01e-16	6	Cd24a
Xist	0	1.11991	1	0.319	0	7	Xist
Tsix	2.84e-234	0.362844	0.43	0.082	4.93e-230	7	Tsix
R3hdml.3	5.73e-125	0.538722	0.972	0.684	9.92e-121	7	R3hdml
Slc7a11.3	4.06e-101	0.453258	0.861	0.531	7.03e-97	7	Slc7a11
Folr1.3	5.94e-92	0.347482	0.976	0.811	1.03e-87	7	Folr1
Anxa1.3	2.5e-87	0.272803	0.999	0.932	4.33e-83	7	Anxa1
Podn.3	1.22e-85	0.326175	0.528	0.231	2.12e-81	7	Podn
Igfbp5.3	3.88e-83	0.468181	0.793	0.496	6.72e-79	7	Igfbp5
Tenm2.3	3.61e-81	0.357927	0.729	0.41	6.25e-77	7	Tenm2
Susd2.3	1.07e-80	0.317605	0.599	0.295	1.85e-76	7	Susd2
Mest.6	1.1e-79	0.340978	0.967	0.743	1.91e-75	7	Mest
Id1.7	1.49e-74	-0.585725	0.126	0.436	2.59e-70	7	Id1
Spon1.3	1.42e-70	0.283761	0.958	0.803	2.46e-66	7	Spon1
Ddx3y	8.34e-68	-0.312	0.013	0.303	1.44e-63	7	Ddx3y
Islr.2	1.28e-67	0.312105	0.907	0.698	2.22e-63	7	Islr
Cntf.3	1.19e-64	0.321872	0.791	0.5	2.06e-60	7	Cntf
Alad.3	6.13e-64	0.308094	0.758	0.499	1.06e-59	7	Alad
Npnt.2	1.54e-61	0.27846	0.931	0.75	2.67e-57	7	Npnt
Tmem37.2	2.45e-59	0.2576	0.976	0.831	4.25e-55	7	Tmem37
Aldh1a7.3	1.13e-57	0.272138	0.956	0.769	1.96e-53	7	Aldh1a7
Parm1.3	5.05e-57	0.295987	0.811	0.591	8.74e-53	7	Parm1
Ccdc80.7	1.98e-56	-0.436737	0.05	0.307	3.44e-52	7	Ccdc80
Jun.2	5.34e-56	-0.288928	0.868	0.927	9.25e-52	7	Jun
Gja1.3	3.07e-54	0.295977	0.649	0.384	5.31e-50	7	Gja1
Ncam1.3	8.87e-54	0.269291	0.904	0.703	1.54e-49	7	Ncam1
Rbm24.7	6.03e-52	-0.433555	0.037	0.277	1.04e-47	7	Rbm24
Cdkn1c.6	3.64e-45	-0.424855	0.892	0.895	6.31e-41	7	Cdkn1c
Mme.2	1.37e-43	0.258485	0.802	0.586	2.38e-39	7	Mme
Pmp22.7	8.33e-42	-0.486645	0.322	0.499	1.44e-37	7	Pmp22
Mcm3.4	1.56e-41	0.262927	0.492	0.287	2.69e-37	7	Mcm3
Atf3.5	2.6e-39	-0.385789	0.078	0.282	4.51e-35	7	Atf3
Acta2.4	6.77e-39	0.266956	0.772	0.535	1.17e-34	7	Acta2
Jag1.3	9.32e-38	-0.289449	0.155	0.361	1.62e-33	7	Jag1
Adra2c.4	2.91e-33	-0.254648	0.116	0.305	5.04e-29	7	Adra2c
Glycam1.3	8.84e-29	-0.270253	0.214	0.394	1.53e-24	7	Glycam1
Zfp36.1	3.33e-26	-0.29228	0.369	0.514	5.77e-22	7	Zfp36
Cryba2.6	8.03e-24	-0.51036	0.656	0.703	1.39e-19	7	Cryba2
Crygn.6	3.53e-23	-0.46692	0.291	0.413	6.11e-19	7	Crygn
Cd24a.6	8.98e-23	-0.342798	0.349	0.469	1.55e-18	7	Cd24a
Crybb1.6	2.75e-22	-0.447535	0.681	0.73	4.77e-18	7	Crybb1
Hist1h2bc.3	3.16e-22	-0.28309	0.194	0.34	5.48e-18	7	Hist1h2bc
Nupr1.5	1.19e-18	-0.276371	0.803	0.814	2.06e-14	7	Nupr1
Hes5.2	9.5e-13	-0.280167	0.231	0.332	1.65e-08	7	Hes5
Cryge.5	2.17e-12	-0.279818	0.538	0.579	3.76e-08	7	Cryge
Cryba4.7	2.44e-12	-0.376854	0.324	0.401	4.22e-08	7	Cryba4
mt-Co1	1.17e-299	-1.05674	0.589	0.999	2.03e-295	8	mt-Co1
mt-Co2	1.24e-297	-0.956824	0.721	0.999	2.15e-293	8	mt-Co2
mt-Nd1	2.25e-297	-1.16914	0.5	0.999	3.9e-293	8	mt-Nd1
mt-Co3	2.35e-296	-0.908631	0.753	1	4.06e-292	8	mt-Co3
mt-Cytb	3.85e-295	-1.00545	0.664	0.999	6.67e-291	8	mt-Cytb
mt-Nd4	9e-294	-1.17845	0.447	0.998	1.56e-289	8	mt-Nd4
mt-Atp6	2.59e-292	-0.89025	0.77	0.999	4.48e-288	8	mt-Atp6
mt-Nd2	8.7e-288	-1.20018	0.434	0.998	1.51e-283	8	mt-Nd2
Malat1	9.03e-243	-0.800803	0.849	0.999	1.56e-238	8	Malat1
Col4a1.1	1.49e-218	-1.00554	0.434	0.995	2.58e-214	8	Col4a1
mt-Nd3	5.23e-209	-1.00007	0.125	0.914	9.07e-205	8	mt-Nd3
Crim1	4.63e-195	-0.977316	0.321	0.964	8.01e-191	8	Crim1
Gja8	4.58e-192	-0.856894	0.502	0.972	7.93e-188	8	Gja8
mt-Nd5	1.49e-190	-0.924825	0.111	0.873	2.58e-186	8	mt-Nd5
Nid1	2.83e-190	-0.963523	0.292	0.971	4.9e-186	8	Nid1
Col4a2.2	1.07e-185	-0.927175	0.415	0.992	1.86e-181	8	Col4a2
App.1	9.79e-185	-0.946492	0.206	0.946	1.7e-180	8	App
Kcnq1ot1.1	5.3e-181	-1.01115	0.092	0.829	9.17e-177	8	Kcnq1ot1
Hspa5.1	1.06e-174	-0.922133	0.243	0.947	1.83e-170	8	Hspa5
Sparc	9.08e-168	-0.734177	0.611	0.996	1.57e-163	8	Sparc
Cp.1	8.62e-155	-0.809419	0.155	0.854	1.49e-150	8	Cp
Cadm1	2.01e-153	-0.814134	0.179	0.883	3.48e-149	8	Cadm1
Slc2a1.1	1.26e-152	-0.838379	0.357	0.969	2.17e-148	8	Slc2a1
Slc38a2.1	2.19e-152	-0.846297	0.219	0.898	3.8e-148	8	Slc38a2
Hsp90b1.2	1.15e-150	-0.845622	0.298	0.964	2e-146	8	Hsp90b1
Slc7a2	7.8e-149	-0.795483	0.136	0.817	1.35e-144	8	Slc7a2
Aplp2	4.23e-147	-0.773313	0.175	0.878	7.32e-143	8	Aplp2
Trpm3.2	5.58e-147	-0.825122	0.302	0.938	9.66e-143	8	Trpm3
Rrbp1.1	8.44e-146	-0.749845	0.113	0.793	1.46e-141	8	Rrbp1
Ctsl.2	9.7e-146	-0.82269	0.392	0.976	1.68e-141	8	Ctsl
Calr.1	2.38e-144	-0.826291	0.325	0.967	4.13e-140	8	Calr
Pdia6	1.17e-143	-0.805626	0.351	0.97	2.03e-139	8	Pdia6
Hspg2.1	2.49e-140	-0.785649	0.221	0.905	4.32e-136	8	Hspg2
Ktn1	2.92e-138	-0.703184	0.108	0.76	5.06e-134	8	Ktn1
Ank2	6.56e-137	-0.763196	0.245	0.884	1.14e-132	8	Ank2
Spon1.4	2.63e-136	-0.787829	0.17	0.828	4.55e-132	8	Spon1
Fat1.1	2.14e-135	-0.695104	0.077	0.725	3.71e-131	8	Fat1
Fosb.4	2.96e-135	-0.887763	0.166	0.808	5.13e-131	8	Fosb
Pdia3.1	9.85e-135	-0.764389	0.285	0.937	1.71e-130	8	Pdia3
Itgb1	1.3e-134	-0.701967	0.149	0.814	2.26e-130	8	Itgb1
Laptm4a	1.84e-134	-0.751356	0.26	0.928	3.19e-130	8	Laptm4a
Npnt.3	2.25e-132	-0.749846	0.128	0.776	3.9e-128	8	Npnt
Btg2.2	8.15e-132	-0.818855	0.436	0.946	1.41e-127	8	Btg2
Tgfb2.1	1.41e-130	-0.723172	0.185	0.843	2.44e-126	8	Tgfb2
Sfrp1	3.07e-130	-0.701464	0.472	0.964	5.32e-126	8	Sfrp1
Canx	3.71e-130	-0.716197	0.206	0.868	6.43e-126	8	Canx
Egr1.2	4.67e-130	-0.71551	0.502	0.967	8.08e-126	8	Egr1
Fstl1	1.3e-129	-0.762598	0.285	0.939	2.25e-125	8	Fstl1
Lman1	7.17e-129	-0.670059	0.142	0.791	1.24e-124	8	Lman1
Cdh2.1	2.08e-128	-0.7329	0.232	0.873	3.61e-124	8	Cdh2
Col4a4.2	2.09e-127	-0.733039	0.172	0.826	3.61e-123	8	Col4a4
Ctsd	6.6e-127	-0.683819	0.185	0.845	1.14e-122	8	Ctsd
Igfbp7	1.07e-126	-0.476862	0.806	0.998	1.85e-122	8	Igfbp7
Psap	5.26e-125	-0.628508	0.113	0.755	9.12e-121	8	Psap
Atp1a1.1	1.16e-124	-0.719182	0.247	0.89	2.01e-120	8	Atp1a1
Lamb1	1.67e-124	-0.6491	0.081	0.695	2.9e-120	8	Lamb1
Slc7a8.2	4.38e-123	-0.697933	0.16	0.79	7.59e-119	8	Slc7a8
Pnisr	4.93e-123	-0.649158	0.143	0.781	8.53e-119	8	Pnisr
Mycbp2.1	7.92e-121	-0.674072	0.149	0.787	1.37e-116	8	Mycbp2
Ncam1.4	4.67e-120	-0.687331	0.119	0.729	8.09e-116	8	Ncam1
mt-Nd4l	7.49e-119	-0.608864	0.053	0.644	1.3e-114	8	mt-Nd4l
Ptprf	2.21e-117	-0.624836	0.123	0.75	3.82e-113	8	Ptprf
Slc3a2	1.4e-116	-0.704388	0.404	0.967	2.42e-112	8	Slc3a2
Etl4	2.82e-116	-0.61884	0.104	0.7	4.88e-112	8	Etl4
Tmed9	3.48e-115	-0.651847	0.202	0.859	6.02e-111	8	Tmed9
Tenm3.1	2.86e-112	-0.61626	0.07	0.648	4.95e-108	8	Tenm3
Pxdn.1	2.89e-112	-0.610387	0.121	0.726	5.01e-108	8	Pxdn
Tspan3	3.45e-112	-0.651463	0.24	0.873	5.97e-108	8	Tspan3
Sema5a	1e-111	-0.590039	0.087	0.675	1.74e-107	8	Sema5a
Jund.1	3.29e-111	-0.646148	0.492	0.966	5.7e-107	8	Jund
Bsg.1	1.36e-110	-0.630606	0.543	0.985	2.36e-106	8	Bsg
Limch1.1	1.81e-110	-0.625297	0.136	0.734	3.13e-106	8	Limch1
Suco.2	2.11e-110	-0.676073	0.272	0.873	3.65e-106	8	Suco
Eif3a	2.26e-110	-0.653625	0.294	0.896	3.91e-106	8	Eif3a
Atp1b3.1	9.9e-110	-0.648353	0.462	0.953	1.71e-105	8	Atp1b3
Jun.3	3.08e-109	-0.71652	0.496	0.937	5.34e-105	8	Jun
Serpinh1.1	2.8e-108	-0.642301	0.238	0.874	4.85e-104	8	Serpinh1
Clu	4.67e-108	-0.687201	0.264	0.888	8.09e-104	8	Clu
Col4a5	1.09e-107	-0.598385	0.123	0.722	1.88e-103	8	Col4a5
Adamts18	1.8e-107	-0.603242	0.138	0.737	3.11e-103	8	Adamts18
Ckap4.1	2.94e-107	-0.650198	0.226	0.85	5.1e-103	8	Ckap4
Jam3	3.38e-107	-0.597316	0.175	0.799	5.86e-103	8	Jam3
Col4a3.2	6.78e-107	-0.5923	0.06	0.619	1.17e-102	8	Col4a3
Peg3.2	3.34e-106	-0.680745	0.345	0.907	5.78e-102	8	Peg3
Msi2	8.55e-106	-0.593098	0.151	0.752	1.48e-101	8	Msi2
Ogt	2.51e-105	-0.557703	0.064	0.622	4.35e-101	8	Ogt
Tm9sf3	4.46e-105	-0.584102	0.147	0.743	7.72e-101	8	Tm9sf3
Rpn2	4.82e-105	-0.565068	0.14	0.749	8.35e-101	8	Rpn2
Foxp1.1	5.4e-105	-0.606353	0.2	0.797	9.35e-101	8	Foxp1
Zeb2	5.44e-105	-0.609911	0.157	0.749	9.42e-101	8	Zeb2
Cpq	4.93e-104	-0.561036	0.115	0.695	8.53e-100	8	Cpq
Calu.1	5.27e-104	-0.557283	0.077	0.637	9.12e-100	8	Calu
Atrx	7.38e-104	-0.59474	0.164	0.758	1.28e-99	8	Atrx
Macf1	8.46e-104	-0.566816	0.085	0.65	1.46e-99	8	Macf1
Prrc2c	1.6e-103	-0.613864	0.26	0.853	2.78e-99	8	Prrc2c
Islr.3	4.98e-102	-0.64425	0.14	0.723	8.62e-98	8	Islr
Cd164	5.06e-102	-0.54474	0.074	0.623	8.77e-98	8	Cd164
Mfge8.3	6.73e-102	-0.631344	0.192	0.81	1.17e-97	8	Mfge8
Spcs2	3.22e-101	-0.622097	0.268	0.885	5.57e-97	8	Spcs2
Rcn3	4.51e-101	-0.56763	0.149	0.742	7.82e-97	8	Rcn3
Tmem59	5.98e-100	-0.614023	0.281	0.889	1.04e-95	8	Tmem59
Bclaf1	6.05e-100	-0.598142	0.228	0.826	1.05e-95	8	Bclaf1
Tpp1	2.5e-99	-0.534969	0.085	0.633	4.33e-95	8	Tpp1
P4ha1	4.06e-98	-0.53776	0.079	0.63	7.04e-94	8	P4ha1
Rtn4	4.24e-98	-0.579537	0.242	0.83	7.35e-94	8	Rtn4
Arglu1	8.48e-98	-0.609194	0.264	0.872	1.47e-93	8	Arglu1
Bptf	1.52e-97	-0.536625	0.106	0.663	2.64e-93	8	Bptf
Rbm25	7.47e-97	-0.576596	0.23	0.826	1.29e-92	8	Rbm25
Tmem37.3	9.27e-97	-0.662742	0.264	0.854	1.61e-92	8	Tmem37
Cd63	1.65e-96	-0.649433	0.417	0.962	2.86e-92	8	Cd63
Prdx4.2	3.45e-96	-0.597927	0.258	0.848	5.98e-92	8	Prdx4
Zfhx4.1	9.63e-96	-0.546987	0.111	0.658	1.67e-91	8	Zfhx4
Cspg5	1.29e-95	-0.541387	0.149	0.719	2.23e-91	8	Cspg5
P4hb.1	1.85e-95	-0.549188	0.13	0.7	3.21e-91	8	P4hb
Ctsb.1	2.48e-95	-0.518064	0.119	0.67	4.3e-91	8	Ctsb
Loxl1.1	5.65e-95	-0.570786	0.187	0.78	9.78e-91	8	Loxl1
Eif4g1	1.56e-94	-0.525669	0.113	0.663	2.71e-90	8	Eif4g1
Zbtb20	2.58e-94	-0.553488	0.108	0.645	4.47e-90	8	Zbtb20
Nktr	4.09e-94	-0.511161	0.098	0.639	7.08e-90	8	Nktr
Lrpap1	4.48e-94	-0.532528	0.145	0.712	7.75e-90	8	Lrpap1
Mtdh	1.32e-93	-0.566252	0.243	0.84	2.28e-89	8	Mtdh
Ssr3	1.6e-93	-0.558115	0.217	0.802	2.77e-89	8	Ssr3
Plxdc2.2	2.28e-93	-0.538009	0.106	0.638	3.95e-89	8	Plxdc2
Pcnx.1	8.32e-93	-0.532566	0.07	0.587	1.44e-88	8	Pcnx
Tmbim6	1.06e-92	-0.520284	0.147	0.722	1.84e-88	8	Tmbim6
Tmed10	4.15e-92	-0.599992	0.294	0.901	7.19e-88	8	Tmed10
Ddost	7.92e-92	-0.558155	0.245	0.852	1.37e-87	8	Ddost
Nfib.1	6.9e-91	-0.526206	0.149	0.702	1.19e-86	8	Nfib
Sdc4.1	2.82e-90	-0.52145	0.109	0.648	4.89e-86	8	Sdc4
Olfml3.2	3.17e-90	-0.599368	0.228	0.804	5.49e-86	8	Olfml3
Gpx8.1	5.57e-90	-0.52387	0.175	0.737	9.64e-86	8	Gpx8
Nectin3.1	6.43e-90	-0.588599	0.26	0.837	1.11e-85	8	Nectin3
Sec62	9.86e-90	-0.539768	0.209	0.793	1.71e-85	8	Sec62
Chd4	1.23e-89	-0.580992	0.277	0.858	2.14e-85	8	Chd4
Phip.1	2.37e-89	-0.49761	0.094	0.623	4.1e-85	8	Phip
Rcn2	2.88e-89	-0.503808	0.138	0.685	4.99e-85	8	Rcn2
Atp6v0b	5.78e-89	-0.488879	0.119	0.661	1e-84	8	Atp6v0b
Ssr2.1	9.54e-89	-0.611691	0.34	0.938	1.65e-84	8	Ssr2
Luc7l2	1.16e-88	-0.55374	0.245	0.831	2e-84	8	Luc7l2
Wls	2.44e-88	-0.492828	0.104	0.633	4.23e-84	8	Wls
Ctsf	5.62e-88	-0.4898	0.125	0.665	9.73e-84	8	Ctsf
Reep3.1	8.88e-88	-0.500488	0.07	0.566	1.54e-83	8	Reep3
Parm1.4	1.71e-87	-0.544821	0.104	0.614	2.97e-83	8	Parm1
Atraid	2.58e-87	-0.497883	0.162	0.719	4.46e-83	8	Atraid
Mfap2	2.71e-87	-0.588689	0.513	0.972	4.7e-83	8	Mfap2
Pon2	3.12e-87	-0.598307	0.319	0.906	5.4e-83	8	Pon2
Sptan1.1	6.37e-87	-0.524115	0.172	0.714	1.1e-82	8	Sptan1
Antxr1.2	9.74e-87	-0.507257	0.075	0.575	1.69e-82	8	Antxr1
4632427E13Rik	1.66e-86	-0.494475	0.034	0.515	2.88e-82	8	4632427E13Rik
Daam1	2.38e-86	-0.510141	0.13	0.668	4.12e-82	8	Daam1
Atp6v0c	2.76e-86	-0.609437	0.385	0.946	4.79e-82	8	Atp6v0c
Smc1a.2	3.64e-86	-0.525442	0.147	0.683	6.31e-82	8	Smc1a
Pdia4	5.91e-86	-0.469532	0.096	0.611	1.02e-81	8	Pdia4
Htra3.3	1.38e-85	-0.587451	0.455	0.944	2.39e-81	8	Htra3
Nisch	1.45e-85	-0.50575	0.196	0.761	2.51e-81	8	Nisch
Tcf4.1	1.66e-85	-0.503133	0.138	0.665	2.87e-81	8	Tcf4
Cpxm1.1	4.22e-85	-0.494847	0.142	0.679	7.3e-81	8	Cpxm1
Prkcsh	7.51e-85	-0.463143	0.092	0.604	1.3e-80	8	Prkcsh
Palld	1.56e-84	-0.503781	0.143	0.675	2.7e-80	8	Palld
Dnajc3	2.22e-84	-0.472779	0.085	0.588	3.84e-80	8	Dnajc3
Ccar1	2.96e-84	-0.480607	0.143	0.684	5.13e-80	8	Ccar1
Arhgef12	4.61e-84	-0.487847	0.149	0.678	7.99e-80	8	Arhgef12
Golgb1.1	7.89e-84	-0.499254	0.119	0.625	1.37e-79	8	Golgb1
Pdgfra.1	1.74e-83	-0.48265	0.068	0.556	3.02e-79	8	Pdgfra
Sptbn1.1	1.84e-83	-0.505206	0.075	0.573	3.19e-79	8	Sptbn1
Ccdc47	2.07e-83	-0.454538	0.057	0.541	3.59e-79	8	Ccdc47
Akap9	6.47e-83	-0.467213	0.055	0.535	1.12e-78	8	Akap9
Glg1	6.95e-83	-0.458881	0.047	0.516	1.2e-78	8	Glg1
Serinc1	2.34e-82	-0.442115	0.079	0.578	4.06e-78	8	Serinc1
Srrm2	4.02e-82	-0.572358	0.392	0.936	6.97e-78	8	Srrm2
Cyb5r3.1	5.04e-82	-0.499836	0.209	0.777	8.72e-78	8	Cyb5r3
Dnajb11	5.83e-82	-0.464496	0.145	0.675	1.01e-77	8	Dnajb11
Akap13.1	9.67e-82	-0.479907	0.07	0.553	1.67e-77	8	Akap13
Magt1	1.07e-81	-0.438072	0.06	0.544	1.85e-77	8	Magt1
Atp2a2	1.2e-81	-0.466755	0.106	0.612	2.08e-77	8	Atp2a2
Tmem30a	5.99e-81	-0.469432	0.13	0.652	1.04e-76	8	Tmem30a
Ankrd17	6.17e-81	-0.446422	0.062	0.542	1.07e-76	8	Ankrd17
Selenof	9.86e-81	-0.556904	0.394	0.933	1.71e-76	8	Selenof
Gm42418	1.59e-80	0.277541	0.968	0.998	2.75e-76	8	Gm42418
Txndc5	4.02e-80	-0.437929	0.098	0.592	6.96e-76	8	Txndc5
Efna5.1	8.1e-80	-0.451713	0.079	0.566	1.4e-75	8	Efna5
Cpe.1	1.05e-79	-0.45389	0.108	0.612	1.83e-75	8	Cpe
Tinagl1.2	1.33e-79	-0.602667	0.275	0.803	2.3e-75	8	Tinagl1
Ttc3	1.56e-79	-0.517836	0.281	0.839	2.7e-75	8	Ttc3
Wnk1	1.73e-79	-0.451915	0.1	0.595	3e-75	8	Wnk1
Tmx4	2.08e-79	-0.452249	0.094	0.589	3.61e-75	8	Tmx4
Pbrm1	2.1e-79	-0.485051	0.194	0.742	3.63e-75	8	Pbrm1
Sdc2.2	3.24e-79	-0.519248	0.208	0.753	5.62e-75	8	Sdc2
Casz1	7.3e-79	-0.452258	0.1	0.595	1.26e-74	8	Casz1
Cgnl1.1	7.48e-79	-0.480779	0.104	0.594	1.3e-74	8	Cgnl1
Ankrd11	2.32e-78	-0.469069	0.17	0.701	4.01e-74	8	Ankrd11
Igf1r	2.88e-78	-0.443007	0.07	0.548	5e-74	8	Igf1r
AI506816.1	5.78e-78	-0.455722	0.123	0.629	1e-73	8	AI506816
Ctsz	6.34e-78	-0.439425	0.123	0.627	1.1e-73	8	Ctsz
Tmx1	7.98e-78	-0.444645	0.119	0.619	1.38e-73	8	Tmx1
Htra1.2	1.15e-77	-0.52167	0.17	0.683	1.99e-73	8	Htra1
Mfap4	1.17e-77	-0.520118	0.251	0.802	2.03e-73	8	Mfap4
Ppib	1.26e-77	-0.502216	0.581	0.983	2.18e-73	8	Ppib
Ddr1	1.46e-77	-0.423899	0.064	0.533	2.52e-73	8	Ddr1
Lamp1	1.56e-77	-0.49337	0.249	0.808	2.71e-73	8	Lamp1
Slc7a11.4	2.41e-77	-0.609654	0.092	0.558	4.18e-73	8	Slc7a11
Slc38a1	2.87e-77	-0.431744	0.089	0.573	4.96e-73	8	Slc38a1
Arl6ip1.4	3.27e-77	-0.532195	0.226	0.762	5.67e-73	8	Arl6ip1
Hmga2.1	3.29e-77	-0.55001	0.375	0.901	5.7e-73	8	Hmga2
Sipa1l3	5.42e-77	-0.44228	0.113	0.606	9.39e-73	8	Sipa1l3
Nucb1	1.39e-76	-0.435921	0.102	0.593	2.41e-72	8	Nucb1
Zfp644	1.74e-76	-0.432935	0.126	0.624	3.01e-72	8	Zfp644
9530068E07Rik	2.04e-76	-0.413919	0.089	0.568	3.53e-72	8	9530068E07Rik
Pnn	2.37e-76	-0.477388	0.213	0.745	4.1e-72	8	Pnn
Mydgf	2.64e-76	-0.442389	0.189	0.727	4.57e-72	8	Mydgf
Grn	7.37e-76	-0.430657	0.06	0.52	1.28e-71	8	Grn
Bod1l	1.1e-75	-0.427331	0.081	0.552	1.91e-71	8	Bod1l
Bcap31	1.74e-75	-0.419879	0.14	0.651	3.01e-71	8	Bcap31
Pgrmc1	1.78e-75	-0.452248	0.151	0.667	3.08e-71	8	Pgrmc1
Chd6	2.51e-75	-0.42696	0.077	0.545	4.35e-71	8	Chd6
Ndfip1	2.86e-75	-0.496227	0.242	0.795	4.96e-71	8	Ndfip1
Rock2	2.9e-75	-0.440932	0.109	0.598	5.01e-71	8	Rock2
Gja3	3.24e-75	-0.530103	0.442	0.927	5.62e-71	8	Gja3
Tmem165	3.55e-75	-0.43285	0.153	0.664	6.15e-71	8	Tmem165
Scd2.1	4.98e-75	-0.481003	0.157	0.656	8.63e-71	8	Scd2
Lamp2.1	5.71e-75	-0.435488	0.089	0.564	9.9e-71	8	Lamp2
Rtn3	7.9e-75	-0.474101	0.228	0.784	1.37e-70	8	Rtn3
Srpr	1.51e-74	-0.418789	0.091	0.569	2.62e-70	8	Srpr
Ergic3	1.54e-74	-0.481572	0.257	0.814	2.66e-70	8	Ergic3
Ubxn4	2.23e-74	-0.437087	0.166	0.689	3.87e-70	8	Ubxn4
Prpf38b	2.29e-74	-0.433649	0.121	0.603	3.97e-70	8	Prpf38b
Kdelr1	2.8e-74	-0.453938	0.196	0.724	4.85e-70	8	Kdelr1
Tnrc6b	4.7e-74	-0.425179	0.089	0.556	8.15e-70	8	Tnrc6b
Rpn1	6.22e-74	-0.412125	0.117	0.606	1.08e-69	8	Rpn1
Sar1b	8.65e-74	-0.406119	0.121	0.613	1.5e-69	8	Sar1b
Cd81	1.08e-73	-0.534255	0.37	0.918	1.86e-69	8	Cd81
Hectd1	1.38e-73	-0.433856	0.16	0.668	2.4e-69	8	Hectd1
Kdelr2.1	2.16e-73	-0.424652	0.155	0.671	3.74e-69	8	Kdelr2
Sec11a	3.67e-73	-0.444695	0.198	0.737	6.36e-69	8	Sec11a
Pum1	3.69e-73	-0.424105	0.117	0.599	6.39e-69	8	Pum1
Zfp292	3.92e-73	-0.414496	0.089	0.555	6.78e-69	8	Zfp292
Sulf1.3	4.41e-73	-0.476801	0.081	0.545	7.64e-69	8	Sulf1
Eif4g3	6.1e-73	-0.419979	0.083	0.544	1.06e-68	8	Eif4g3
Ptprs	8.1e-73	-0.413749	0.045	0.484	1.4e-68	8	Ptprs
Cdh1.1	8.41e-73	-0.448149	0.077	0.537	1.46e-68	8	Cdh1
Tmem9	1.05e-72	-0.420586	0.158	0.665	1.82e-68	8	Tmem9
Acin1.1	1.09e-72	-0.446242	0.196	0.723	1.88e-68	8	Acin1
Mesd	1.58e-72	-0.407706	0.075	0.532	2.74e-68	8	Mesd
Sox4.1	1.83e-72	-0.49837	0.187	0.682	3.16e-68	8	Sox4
Vit.2	2.96e-72	-0.447498	0.13	0.615	5.13e-68	8	Vit
Emc7	3.78e-72	-0.398545	0.094	0.566	6.55e-68	8	Emc7
Manf.1	6.15e-72	-0.510488	0.308	0.858	1.07e-67	8	Manf
Dkk3.1	6.84e-72	-0.440021	0.1	0.558	1.18e-67	8	Dkk3
Ash1l	1.28e-71	-0.422281	0.094	0.555	2.23e-67	8	Ash1l
Myo6.1	1.47e-71	-0.476186	0.234	0.762	2.54e-67	8	Myo6
Cdc42bpa	1.6e-71	-0.42355	0.125	0.611	2.76e-67	8	Cdc42bpa
Rcn1.1	1.85e-71	-0.51593	0.366	0.879	3.2e-67	8	Rcn1
Ccnl1	3.13e-71	-0.405426	0.089	0.553	5.42e-67	8	Ccnl1
H13	3.18e-71	-0.415505	0.149	0.644	5.51e-67	8	H13
Col4a6	3.43e-71	-0.410569	0.047	0.478	5.95e-67	8	Col4a6
Sptb.1	5.25e-71	-0.434102	0.123	0.595	9.1e-67	8	Sptb
Ostc	6.78e-71	-0.483698	0.289	0.839	1.17e-66	8	Ostc
Gpc6	6.97e-71	-0.40564	0.057	0.495	1.21e-66	8	Gpc6
Lamc1.1	8.16e-71	-0.423911	0.043	0.467	1.41e-66	8	Lamc1
Itm2c	8.82e-71	-0.419307	0.145	0.646	1.53e-66	8	Itm2c
Tnrc6c.1	4.97e-70	-0.424705	0.17	0.68	8.6e-66	8	Tnrc6c
Mme.3	5.72e-70	-0.478692	0.128	0.608	9.9e-66	8	Mme
Ergic2	6.41e-70	-0.400345	0.125	0.605	1.11e-65	8	Ergic2
Ptprd	6.42e-70	-0.411957	0.042	0.461	1.11e-65	8	Ptprd
Dag1	1.67e-69	-0.393724	0.045	0.471	2.89e-65	8	Dag1
Brd2.1	1.87e-69	-0.412695	0.149	0.644	3.24e-65	8	Brd2
Emc4	1.9e-69	-0.394871	0.128	0.61	3.29e-65	8	Emc4
Fus.1	2.64e-69	-0.483037	0.3	0.843	4.57e-65	8	Fus
Tm9sf2	2.97e-69	-0.392743	0.04	0.456	5.14e-65	8	Tm9sf2
Timp2	4.02e-69	-0.418785	0.17	0.669	6.96e-65	8	Timp2
Rock1	4.06e-69	-0.417317	0.145	0.63	7.04e-65	8	Rock1
Rdx.1	4.78e-69	-0.468331	0.268	0.791	8.28e-65	8	Rdx
Reep5	7.29e-69	-0.412667	0.158	0.655	1.26e-64	8	Reep5
Zfp536	7.64e-69	-0.3944	0.072	0.511	1.32e-64	8	Zfp536
Dad1	1.31e-68	-0.504992	0.336	0.894	2.26e-64	8	Dad1
Actn4.1	1.36e-68	-0.418311	0.077	0.516	2.36e-64	8	Actn4
Efnb2	2.21e-68	-0.40206	0.119	0.582	3.83e-64	8	Efnb2
Tmed3	2.33e-68	-0.426753	0.192	0.708	4.03e-64	8	Tmed3
BC005561	2.37e-68	-0.395957	0.055	0.479	4.11e-64	8	BC005561
Six3os1	2.5e-68	-0.475097	0.277	0.811	4.33e-64	8	Six3os1
Emc10	2.87e-68	-0.406153	0.172	0.679	4.98e-64	8	Emc10
Cers2	3.93e-68	-0.386448	0.096	0.543	6.81e-64	8	Cers2
Chka.2	4.24e-68	-0.487431	0.066	0.49	7.35e-64	8	Chka
Tpr	4.87e-68	-0.482464	0.292	0.835	8.44e-64	8	Tpr
St8sia2.2	5.69e-68	-0.453861	0.098	0.551	9.86e-64	8	St8sia2
Slc35f3.1	6.23e-68	-0.413606	0.126	0.604	1.08e-63	8	Slc35f3
Celf1.3	6.37e-68	-0.509182	0.292	0.785	1.1e-63	8	Celf1
Kif5b	7.71e-68	-0.479452	0.304	0.833	1.34e-63	8	Kif5b
Celsr2	9.51e-68	-0.383741	0.032	0.438	1.65e-63	8	Celsr2
Lrp1	9.61e-68	-0.39368	0.032	0.441	1.66e-63	8	Lrp1
Itm2b	9.76e-68	-0.52965	0.421	0.937	1.69e-63	8	Itm2b
Selenos	1.18e-67	-0.409466	0.16	0.65	2.04e-63	8	Selenos
Mip.2	1.2e-67	-0.504222	0.238	0.75	2.08e-63	8	Mip
Ssr1	1.5e-67	-0.38336	0.104	0.564	2.6e-63	8	Ssr1
Daam2.2	1.51e-67	-0.432158	0.128	0.6	2.62e-63	8	Daam2
Rbm39	1.61e-67	-0.517204	0.436	0.942	2.79e-63	8	Rbm39
Tet3	2.74e-67	-0.390932	0.072	0.505	4.75e-63	8	Tet3
Syt11.2	3.01e-67	-0.472776	0.098	0.533	5.22e-63	8	Syt11
Slc15a2.2	3.5e-67	-0.422941	0.087	0.526	6.06e-63	8	Slc15a2
Txndc12.1	5.25e-67	-0.414141	0.134	0.608	9.1e-63	8	Txndc12
Os9	5.41e-67	-0.386822	0.04	0.453	9.38e-63	8	Os9
Tra2a	6.91e-67	-0.4203	0.149	0.635	1.2e-62	8	Tra2a
Camk1d.1	8.09e-67	-0.407641	0.079	0.518	1.4e-62	8	Camk1d
Huwe1	1.02e-66	-0.376654	0.083	0.528	1.76e-62	8	Huwe1
Ttc14	1.23e-66	-0.381488	0.038	0.445	2.14e-62	8	Ttc14
Prox1.1	2.45e-66	-0.513418	0.375	0.865	4.25e-62	8	Prox1
P3h2	3.1e-66	-0.391574	0.062	0.485	5.37e-62	8	P3h2
Tead1	3.84e-66	-0.377346	0.07	0.496	6.65e-62	8	Tead1
Dync1h1	4.07e-66	-0.395828	0.068	0.489	7.04e-62	8	Dync1h1
Kif1b	7.08e-66	-0.394779	0.102	0.547	1.23e-61	8	Kif1b
Kdm5a	7.75e-66	-0.392746	0.089	0.524	1.34e-61	8	Kdm5a
P4ha2.2	7.78e-66	-0.4093	0.119	0.571	1.35e-61	8	P4ha2
Tenm2.4	1.32e-65	-0.473327	0.036	0.434	2.28e-61	8	Tenm2
Cpsf6	1.35e-65	-0.37275	0.098	0.547	2.34e-61	8	Cpsf6
Igf2r.1	1.68e-65	-0.431714	0.066	0.487	2.91e-61	8	Igf2r
Ncstn	1.86e-65	-0.375922	0.053	0.466	3.21e-61	8	Ncstn
Sema3a	2.31e-65	-0.377238	0.075	0.508	4e-61	8	Sema3a
Prrc2b	2.34e-65	-0.383926	0.074	0.501	4.05e-61	8	Prrc2b
Tspan31	2.6e-65	-0.376346	0.083	0.517	4.51e-61	8	Tspan31
Map7	2.95e-65	-0.458245	0.272	0.788	5.12e-61	8	Map7
Nipbl	4.02e-65	-0.390439	0.138	0.609	6.96e-61	8	Nipbl
Pde4d	4.2e-65	-0.379393	0.028	0.424	7.28e-61	8	Pde4d
Map4k4	5.77e-65	-0.402205	0.168	0.657	1e-60	8	Map4k4
Rbm5	7.45e-65	-0.378804	0.091	0.529	1.29e-60	8	Rbm5
Eprs	7.62e-65	-0.420429	0.236	0.751	1.32e-60	8	Eprs
Rsrp1	7.91e-65	-0.406127	0.183	0.67	1.37e-60	8	Rsrp1
Mxra7.1	8.7e-65	-0.505287	0.489	0.952	1.51e-60	8	Mxra7
Six3	9.41e-65	-0.476845	0.326	0.857	1.63e-60	8	Six3
Ankrd12	1.05e-64	-0.386105	0.074	0.497	1.82e-60	8	Ankrd12
Ubn2	1.26e-64	-0.377157	0.066	0.48	2.18e-60	8	Ubn2
Smarca4	2.39e-64	-0.389237	0.13	0.586	4.14e-60	8	Smarca4
Arid4b	2.6e-64	-0.379406	0.109	0.557	4.5e-60	8	Arid4b
Fign	2.83e-64	-0.379396	0.06	0.476	4.89e-60	8	Fign
Ppp3ca	3.51e-64	-0.382628	0.157	0.631	6.08e-60	8	Ppp3ca
Pcdh7	3.68e-64	-0.384315	0.051	0.457	6.37e-60	8	Pcdh7
Cst3	3.79e-64	-0.508478	0.577	0.982	6.56e-60	8	Cst3
Usp34	4e-64	-0.385381	0.142	0.605	6.94e-60	8	Usp34
Tmem176a	4.69e-64	-0.403866	0.191	0.694	8.12e-60	8	Tmem176a
Tmem176b	5.39e-64	-0.476832	0.309	0.854	9.34e-60	8	Tmem176b
Hacd4	5.95e-64	-0.384992	0.091	0.522	1.03e-59	8	Hacd4
Npepps	7.94e-64	-0.3765	0.091	0.52	1.37e-59	8	Npepps
Selenok	8.23e-64	-0.425621	0.255	0.771	1.43e-59	8	Selenok
Ikbip	8.8e-64	-0.368717	0.049	0.456	1.52e-59	8	Ikbip
Kmt2a	9.4e-64	-0.382341	0.066	0.477	1.63e-59	8	Kmt2a
Clstn1	1.04e-63	-0.366995	0.06	0.471	1.8e-59	8	Clstn1
Fkbp9	1.12e-63	-0.366644	0.089	0.525	1.94e-59	8	Fkbp9
Galnt2	1.29e-63	-0.371776	0.109	0.551	2.23e-59	8	Galnt2
Surf4	1.44e-63	-0.373803	0.132	0.59	2.49e-59	8	Surf4
Pigt	2.22e-63	-0.363955	0.07	0.485	3.85e-59	8	Pigt
Cald1.2	3.56e-63	-0.482068	0.283	0.781	6.16e-59	8	Cald1
Rbbp6	3.72e-63	-0.410827	0.208	0.702	6.44e-59	8	Rbbp6
Srek1	5.18e-63	-0.369581	0.089	0.515	8.98e-59	8	Srek1
Plxnb2	6.38e-63	-0.373983	0.074	0.489	1.1e-58	8	Plxnb2
Ccn1.5	7.63e-63	-0.604179	0.181	0.604	1.32e-58	8	Ccn1
Sypl	9.35e-63	-0.355071	0.087	0.516	1.62e-58	8	Sypl
Rap2b.3	9.84e-63	-0.492715	0.292	0.794	1.7e-58	8	Rap2b
Kmt2e	1e-62	-0.36943	0.108	0.55	1.73e-58	8	Kmt2e
Larp4b	1.15e-62	-0.364529	0.07	0.484	1.99e-58	8	Larp4b
Slc22a17	1.15e-62	-0.361816	0.068	0.476	2e-58	8	Slc22a17
Pura	1.22e-62	-0.363472	0.125	0.574	2.11e-58	8	Pura
Nop56.1	1.29e-62	-0.381501	0.153	0.614	2.24e-58	8	Nop56
Otulinl.1	2.55e-62	-0.389078	0.066	0.473	4.41e-58	8	Otulinl
Dbn1.1	2.66e-62	-0.385051	0.064	0.471	4.61e-58	8	Dbn1
Luc7l3	2.91e-62	-0.401257	0.2	0.699	5.03e-58	8	Luc7l3
Fkbp2.1	3.35e-62	-0.383208	0.16	0.638	5.8e-58	8	Fkbp2
F2r.1	3.39e-62	-0.395602	0.062	0.466	5.87e-58	8	F2r
Ank3.1	3.75e-62	-0.402466	0.108	0.541	6.5e-58	8	Ank3
Ythdc1	4.31e-62	-0.381844	0.151	0.605	7.46e-58	8	Ythdc1
Igfbp5.4	4.35e-62	-0.582562	0.108	0.521	7.53e-58	8	Igfbp5
Slit3	5.74e-62	-0.371823	0.051	0.441	9.94e-58	8	Slit3
Ddx50	6.52e-62	-0.37764	0.166	0.641	1.13e-57	8	Ddx50
Ttc28	9.49e-62	-0.374815	0.077	0.49	1.64e-57	8	Ttc28
Polr2a	1.02e-61	-0.356174	0.079	0.495	1.77e-57	8	Polr2a
Tmco1	1.07e-61	-0.360017	0.104	0.537	1.86e-57	8	Tmco1
Tmed4	1.1e-61	-0.348449	0.091	0.52	1.9e-57	8	Tmed4
Mafg.1	1.28e-61	-0.390989	0.145	0.597	2.22e-57	8	Mafg
Auts2	1.48e-61	-0.370586	0.083	0.502	2.57e-57	8	Auts2
Epb41l3	1.63e-61	-0.3594	0.075	0.489	2.83e-57	8	Epb41l3
Tmbim4	2.3e-61	-0.35918	0.147	0.604	3.99e-57	8	Tmbim4
Birc6	2.63e-61	-0.363879	0.077	0.491	4.56e-57	8	Birc6
Fgfr2	3.44e-61	-0.352677	0.068	0.477	5.96e-57	8	Fgfr2
Zfr	4.19e-61	-0.364688	0.125	0.569	7.25e-57	8	Zfr
Hsd17b12	4.47e-61	-0.351983	0.077	0.492	7.75e-57	8	Hsd17b12
Ube3a	5.11e-61	-0.367933	0.151	0.613	8.86e-57	8	Ube3a
Ccdc88a.1	5.93e-61	-0.385138	0.104	0.523	1.03e-56	8	Ccdc88a
Trim9	6.95e-61	-0.379601	0.094	0.517	1.2e-56	8	Trim9
Rsf1	7.46e-61	-0.360039	0.091	0.51	1.29e-56	8	Rsf1
Tmed1	7.8e-61	-0.353639	0.123	0.565	1.35e-56	8	Tmed1
Selenot	1.17e-60	-0.342864	0.064	0.464	2.03e-56	8	Selenot
Eif4a2	1.97e-60	-0.357708	0.174	0.652	3.41e-56	8	Eif4a2
Sdf4	2.43e-60	-0.374996	0.187	0.68	4.21e-56	8	Sdf4
Dusp1.3	3.67e-60	-0.501956	0.285	0.75	6.36e-56	8	Dusp1
Pld3	4.47e-60	-0.359423	0.077	0.481	7.73e-56	8	Pld3
Skil	6.35e-60	-0.358039	0.053	0.441	1.1e-55	8	Skil
Thoc2	1.53e-59	-0.350771	0.106	0.535	2.66e-55	8	Thoc2
Myh9.1	1.68e-59	-0.374469	0.089	0.502	2.91e-55	8	Myh9
Slc38a3.1	2.11e-59	-0.361499	0.089	0.504	3.66e-55	8	Slc38a3
Galnt1	2.26e-59	-0.333994	0.089	0.511	3.92e-55	8	Galnt1
Mest.7	2.86e-59	-0.514986	0.313	0.765	4.95e-55	8	Mest
Ppp1r12a	3.17e-59	-0.35389	0.102	0.528	5.49e-55	8	Ppp1r12a
Slc38a4	4.09e-59	-0.349339	0.083	0.493	7.09e-55	8	Slc38a4
Nfat5	4.61e-59	-0.351046	0.032	0.403	7.99e-55	8	Nfat5
Gbf1	4.98e-59	-0.348897	0.143	0.592	8.62e-55	8	Gbf1
Prxl2a	6.72e-59	-0.35437	0.106	0.526	1.16e-54	8	Prxl2a
Tm2d2	6.95e-59	-0.349143	0.132	0.573	1.2e-54	8	Tm2d2
Hspa13	8.82e-59	-0.340275	0.042	0.419	1.53e-54	8	Hspa13
[truncated: 5,379 more rows]
